# Supplementary material for: Integrative multi-omic analysis identifies genetically influenced DNA methylation biomarkers for breast and prostate cancers
Source: Commun Biol. 2022 Jun 16;5:594. doi: 10.1038/s42003-022-03540-4 (PMC9203749; doi:10.1038/s42003-022-03540-4)
Supplement: Supplementary file 3 — Supplementary Data 1-20 [file 42003_2022_3540_MOESM3_ESM.xlsx]

## Sheet: S.Data 1
Supplementary Data 1: BrCa CpGs identified using the bioinformatics pipeline
CpG ID	Chromosome	BP position	cytoBand	Functional Annotation by ANNOVAR	Gene Annotation by ANNOVAR	MWAS Zscore	MWAS Dir	TH-DM Zscore	TH-DM Dir	TN-DM Zscore	TN-DM Dir
cg04113348	1	10510054	1p36.22	intronic	CENPS-CORT	-5.36414	Hypo	3.02311	Hyper	3.66086	Hyper		Legend
cg18147280	1	10574359	1p36.22	intronic	PEX14	-9.03555	Hypo	-3.58201	Hypo	-3.27529	Hypo		Hypomethylated in all differential methylation analyses
cg15490335	1	10723174	1p36.22	intronic	CASZ1	-3.56736	Hypo	-3.3532	Hypo	-4.17541	Hypo		Hypermethylated in all differential methylation analyses
cg22614327	1	17750198	1p36.13	intronic	RCC2	-3.29329	Hypo	7.82268	Hyper	-3.29577	Hypo
cg13566436	1	25240865	1p36.11	intronic	RUNX3	3.76872	Hyper	-3.81158	Hypo	-3.63239	Hypo
cg20674490	1	25240932	1p36.11	intronic	RUNX3	3.87361	Hyper	-6.03688	Hypo	-5.87994	Hypo
cg05162523	1	25240938	1p36.11	intronic	RUNX3	3.74136	Hyper	-4.64794	Hypo	-4.35616	Hypo
cg12403142	1	92012408	1p22.1	intergenic	CDC7;TGFBR3	3.96415	Hyper	-2.88453	Hypo	-3.11053	Hypo
cg00924017	1	110186027	1p13.3	intergenic	AMPD2;GSTM4	5.02478	Hyper	3.22515	Hyper	3.10628	Hyper
cg15699386	1	155161211	1q22	intronic	MUC1	-6.53056	Hypo	-7.20976	Hypo	-4.02409	Hypo
cg12587087	1	155971907	1q22	intergenic	ARHGEF2;SSR2	3.33259	Hyper	-3.12201	Hypo	-3.74031	Hypo
cg06970220	1	156163860	1q22	UTR5	SLC25A44	4.025	Hyper	2.91646	Hyper	3.21424	Hyper
cg27526649	1	208132004	1q32.2	intergenic	CD34;PLXNA2	-4.38765	Hypo	3.26913	Hyper	5.26502	Hyper
cg05723989	1	210407677	1q32.2	intronic	SERTAD4	-3.28614	Hypo	-3.0974	Hypo	-3.26702	Hypo
cg19720265	1	220700883	1q41	upstream	MARK1	4.13391	Hyper	4.17861	Hyper	4.26982	Hyper
cg09404516	2	54832147	2p16.2	intronic	SPTBN1	-3.8938	Hypo	3.64248	Hyper	4.25795	Hyper
cg24676755	2	69346341	2p13.3	intronic	ANTXR1	3.56945	Hyper	-2.95494	Hypo	-3.18793	Hypo
cg20991420	2	173061715	2q31.1	intergenic	DLX2-DT;ITGA6	-3.45383	Hypo	-6.30596	Hypo	-4.39389	Hypo
cg16444607	2	173061858	2q31.1	intergenic	DLX2-DT;ITGA6	-3.50179	Hypo	-4.25108	Hypo	-3.42775	Hypo
cg12262069	3	5028410	3p26.1	intergenic	BHLHE40;ARL8B	3.50581	Hyper	-3.0801	Hypo	-4.27375	Hypo
cg14494596	3	48542040	3p21.31	UTR5	SHISA5	-3.46101	Hypo	3.33359	Hyper	3.11626	Hyper
cg09611620	3	71545533	3p13	intronic	FOXP1	3.82748	Hyper	-3.4213	Hypo	-4.14586	Hypo
cg27084654	3	141118615	3q23	intronic	ZBTB38	-7.61347	Hypo	5.16717	Hyper	3.5694	Hyper
cg15107869	3	156269381	3q25.31	intronic	SSR3	3.4305	Hyper	-4.16409	Hypo	-3.51773	Hypo
cg19430473	3	156468708	3q25.31	ncRNA_intronic	LINC00886	3.78144	Hyper	-3.19843	Hypo	-3.13875	Hypo
cg02931642	3	184320734	3q27.1	intergenic	EPHB3;MAGEF1	3.27174	Hyper	2.9063	Hyper	4.0848	Hyper
cg13956645	4	757385	4p16.3	intronic	PCGF3	-3.24268	Hypo	-5.64442	Hypo	-5.35212	Hypo
cg26690744	4	757456	4p16.3	intronic	PCGF3	-3.91534	Hypo	-4.98861	Hypo	-5.42815	Hypo
cg02221520	4	38859706	4p14	intergenic	TLR6;FAM114A1	-4.02003	Hypo	-6.41917	Hypo	-5.90498	Hypo
cg05551979	5	43040548	5p12	ncRNA_intronic	LOC648987	3.37927	Hyper	3.37423	Hyper	3.41013	Hyper
cg22055815	5	43040621	5p12	ncRNA_intronic	LOC648987	3.34469	Hyper	3.93146	Hyper	2.93114	Hyper
cg18675097	6	28227127	6p22.1	UTR5	NKAPL	-4.08541	Hypo	4.70069	Hyper	4.72262	Hyper
cg21157690	6	152126895	6q25.1	UTR5	ESR1	-6.14106	Hypo	3.89636	Hyper	3.09282	Hyper
cg17264271	6	152126938	6q25.1	UTR5	ESR1	-3.38442	Hypo	3.14944	Hyper	3.13779	Hyper
cg18418242	7	42760642	7p14.1	intergenic	LINC01448;C7orf25	-3.44582	Hypo	-4.54788	Hypo	-4.00154	Hypo
cg26541218	7	47826387	7p12.3	intronic	PKD1L1	-3.8415	Hypo	-3.76439	Hypo	-3.01971	Hypo
cg03595580	7	97880848	7q21.3	UTR5	TECPR1	4.49668	Hyper	3.02142	Hyper	6.20347	Hyper
cg01877450	7	97915802	7q21.3	intronic	BRI3	-3.91437	Hypo	-3.51368	Hypo	-2.93222	Hypo
cg00376553	7	100073281	7q22.1	intronic	TSC22D4	-4.42923	Hypo	8.55664	Hyper	5.14496	Hyper
cg02512860	7	100880751	7q22.1	exonic	CLDN15	3.54409	Hyper	5.19393	Hyper	3.34445	Hyper
cg07686035	7	107300408	7q22.3	ncRNA_exonic	SLC26A4-AS1	-3.42249	Hypo	-4.44506	Hypo	-3.40969	Hypo
cg16015285	8	127583661	8q24.21	intergenic	LRATD2;PCAT1	3.28326	Hyper	-4.12458	Hypo	-3.69852	Hypo
cg24982682	10	80853937	10q22.3	intronic	ZMIZ1	-7.55708	Hypo	4.0209	Hyper	5.96373	Hyper
cg14530290	10	80853985	10q22.3	intronic	ZMIZ1	-9.60715	Hypo	3.50145	Hyper	6.62363	Hyper
cg17076667	10	121418050	10q26.11	intronic	BAG3	-3.6227	Hypo	-5.21245	Hypo	-3.09164	Hypo
cg04330884	10	126339578	10q26.13	intronic	FAM53B	3.75134	Hyper	-3.77496	Hypo	-6.04994	Hypo
cg01794156	11	397077	11p15.5	exonic	PKP3	-4.38114	Hypo	-2.93474	Hypo	-3.63793	Hypo
cg14373068	11	1537765	11p15.5	intergenic	MOB2;DUSP8	-5.27581	Hypo	-3.88296	Hypo	-3.27202	Hypo
cg08148802	11	1903333	11p15.5	intronic	LSP1	-6.83932	Hypo	2.89706	Hyper	2.90704	Hyper
cg03982897	11	1990108	11p15.5	intergenic	MRPL23;MRPL23-AS1	-5.9532	Hypo	6.63465	Hyper	5.62218	Hyper
cg23044178	11	12136405	11p15.3	intronic	MICAL2	-3.34737	Hypo	-4.56505	Hypo	-6.58774	Hypo
cg10153349	11	13983893	11p15.2	upstream	SPON1	3.51365	Hyper	-3.17422	Hypo	-4.26879	Hypo
cg09218146	11	66836645	11q13.2	intronic	RHOD	3.57548	Hyper	-3.18813	Hypo	-3.51145	Hypo
cg08885142	11	69264296	11q13.3	intergenic	LOC102724265;LINC01488	-5.39484	Hypo	3.11324	Hyper	3.01194	Hyper
cg03958883	11	73020729	11q13.4	exonic	ARHGEF17	3.27576	Hyper	-3.68059	Hypo	-3.65942	Hypo
cg07711192	12	14426994	12p13.1	intergenic	GRIN2B;ATF7IP	-4.28781	Hypo	-3.28909	Hypo	-3.90078	Hypo
cg20169823	12	116354837	12q24.21	intergenic	TBX3;MED13L	-4.07492	Hypo	3.58204	Hyper	2.94701	Hyper
cg12589972	12	120780838	12q24.31	UTR3	MSI1	-3.51964	Hypo	-3.34723	Hypo	-6.45716	Hypo
cg10752421	13	30107044	13q12.3	exonic	SLC7A1	-3.661	Hypo	-4.6274	Hypo	-3.99477	Hypo
cg04224064	14	36992233	14q13.3	downstream	NKX2-1-AS1	-3.48044	Hypo	3.50074	Hyper	4.90753	Hyper
cg13803234	14	68830813	14q24.1	intronic	RAD51B	6.85847	Hyper	-4.50091	Hypo	-4.28069	Hypo
cg12194055	14	69377332	14q24.1	intronic	ACTN1	4.74453	Hyper	-3.92356	Hypo	-5.25955	Hypo
cg07110232	14	104164402	14q32.33	UTR3	XRCC3	-3.21831	Hypo	3.06393	Hyper	3.16467	Hyper
cg18068537	15	74660088	15q24.1	upstream	CYP11A1	4.0562	Hyper	-3.35776	Hypo	-3.05262	Hypo
cg03036210	16	89904091	16q24.3	intronic	SPIRE2	-3.45874	Hypo	3.60569	Hyper	3.85287	Hyper
cg15298719	17	7165255	17p13.1	exonic	CLDN7	-3.46259	Hypo	3.9908	Hyper	5.16944	Hyper
cg04055490	17	8059012	17p13.1	intergenic	PER1;VAMP2	-3.27393	Hypo	3.5612	Hyper	4.01988	Hyper
cg08129017	17	17728660	17p11.2	intronic	SREBF1	3.57852	Hyper	4.85807	Hyper	5.1974	Hyper
cg03417975	17	44259482	17q21.31	intronic	KANSL1	-3.74193	Hypo	4.94061	Hyper	3.3211	Hyper
cg16555866	17	80830922	17q25.3	intronic	TBCD	-3.72765	Hypo	3.92603	Hyper	3.81708	Hyper
cg18576835	19	13944261	19p13.13	intergenic	ZSWIM4;LOC284454	4.20377	Hyper	5.42532	Hyper	4.54754	Hyper
cg22161383	19	18545441	19p13.11	UTR3	ISYNA1	10.4869	Hyper	-3.79266	Hypo	-3.38205	Hypo
cg25828334	19	18545568	19p13.11	UTR3	ISYNA1	10.6648	Hyper	-3.42493	Hypo	-3.73814	Hypo
cg02528768	19	18547358	19p13.11	intronic	ISYNA1	-10.7588	Hypo	-4.82852	Hypo	-5.0226	Hypo
cg21234538	21	47809043	21q22.3	intronic	PCNT	-3.49191	Hypo	-6.44784	Hypo	-4.51829	Hypo
cg26028571	22	38172403	22q13.1	UTR3	TRIOBP	3.24558	Hyper	-6.21252	Hypo	-6.01164	Hypo
cg13868216	22	38484884	22q13.1	exonic	BAIAP2L2	3.64227	Hyper	-4.16791	Hypo	-4.27901	Hypo

## Sheet: S.Data 2
Supplementary Data 2: Testing distribution of identified BrCa CpGs across various regions
Testing distribution of identified BrCa CpGs across functional regions of a gene
Functional region of a gene	Identified CpGs Count	Tested CpGs Count	Observed Proportion (%)	Null Proportion (%)	Two-sided Binomial P value
upstream	3	11470	3.8961	15.8139	0.00248378
5'-UTR	6	3459	7.79221	4.769	0.18451
exonic	6	5305	7.79221	7.31411	0.825608
intronic	34	26278	44.1558	36.23	0.155654
3'-UTR	5	2594	6.49351	3.5764	0.20225
downstream	1	1213	1.2987	1.67239	1
splicing	0	15	0	0.0206808	1
intergenic	18	17183	23.3766	23.6906	1
ncRNA exonic	1	1786	1.2987	2.4624	1
ncRNA intronic	3	3703	3.8961	5.1054	1
UTR5 + intronic + UTR3	45	32331	58.441	44.575	0.016
UTR5 + UTR3	11	6053	14.286	8.345	0.06432
Testing distribution of identified BrCa CpGs across functional regions of CpG island
Region with respect to CpG Island	Identified CpGs Count	Tested CpGs Count	Observed Proportion (%)	Null Proportion (%)	Two-sided Binomial P value
Open sea	30	26478	38.961	36.5058	0.638285
Island	18	18178	23.3766	25.0624	0.793885
N Shelf	6	3237	7.79221	4.46292	0.159194
N Shore	11	11988	14.2857	16.5281	0.758507
S Shelf	5	2866	6.49351	3.95141	0.233452
S Shore	7	9784	9.09091	13.4894	0.317656
Testing distribution of identified BrCa CpGs across chromosomes
Chromosome	Identified CpGs Count	Tested CpGs Count	Observed Proportion (%)	Null Proportion (%)	Two-sided Binomial P value
1	15	7352	19.4805	10.1364	0.0124034
2	4	5277	5.19481	7.27551	0.660212
3	7	3419	9.09091	4.71385	0.0952039
4	3	2927	3.8961	4.03552	1
5	2	3775	2.5974	5.20467	0.441009
6	3	4163	3.8961	5.73961	0.629163
7	7	4791	9.09091	6.60545	0.35506
8	1	3304	1.2987	4.55529	0.26774
9	0	1525	0	2.10255	0.415198
10	4	4306	5.19481	5.93677	1
11	9	4724	11.6883	6.51308	0.0981023
12	3	3556	3.8961	4.90273	1
13	1	1954	1.2987	2.69402	0.726132
14	4	2070	5.19481	2.85395	0.285431
15	1	2212	1.2987	3.04973	0.73333
16	1	3643	1.2987	5.02268	0.187875
17	5	4763	6.49351	6.56685	1
18	0	871	0	1.20087	1
19	4	3779	5.19481	5.21019	1
20	0	1728	0	2.38243	0.268172
21	1	834	1.2987	1.14985	0.589556
22	2	1558	2.5974	2.14805	0.682447

## Sheet: S.Data 3
Supplementary Data 3: Prca CpGs identified using the bioinformatics pipeline
CpG ID	Chromosome	BP position	cytoBand	Gene.refGene	Func.refGene	MWAS Zscore	MWAS Dir	TN-DM Zscore	TN-DM Dir
cg24542714	1	46669345	1p34.1	LURAP1;POMGNT1	intronic	3.52065	Hyper	5.47477	Hyper		Legend
cg22711792	1	50883329	1p32.3	DMRTA2	UTR3	-4.22281	Hypo	-4.61305	Hypo		Hypomethylated in all differential methylation analyses
cg13925011	1	111216387	1p13.3	KCNA3	exonic	4.00652	Hyper	-3.24469	Hypo		Hypermethylated in all differential methylation analyses
cg03483626	1	111218276	1p13.3	KCNA3	upstream	4.60127	Hyper	-3.90115	Hypo
cg07421287	1	111218287	1p13.3	KCNA3	upstream	4.17261	Hyper	-5.82922	Hypo
cg08881019	1	156096178	1q22	LMNA	intronic	3.878	Hyper	4.15273	Hyper
cg21195376	1	204449827	1q32.1	PIK3C2B	intronic	-9.78655	Hypo	-3.85986	Hypo
cg04193160	1	228400419	1q42.13	OBSCN	exonic	3.8351	Hyper	-4.64605	Hypo
cg17246140	2	43020264	2p21	HAAO	upstream	4.28822	Hyper	6.26227	Hyper
cg05986933	2	43020457	2p21	HAAO	upstream	4.2314	Hyper	4.08776	Hyper
cg13414270	2	45465395	2p21	LINC01121	ncRNA_intronic	-3.42272	Hypo	-3.79958	Hypo
cg27227250	2	62797865	2p15	TMEM17;EHBP1	intergenic	-3.5551	Hypo	-4.65382	Hypo
cg25651505	2	85812023	2p11.2	VAMP5	intronic	-3.81081	Hypo	-4.11009	Hypo
cg23645199	2	233498625	2q37.1	EFHD1	exonic	-3.90405	Hypo	5.37915	Hyper
cg26127425	2	238382343	2q37.3	COL6A3;MLPH	intergenic	-6.06684	Hypo	-3.56692	Hypo
cg03190769	2	238382720	2q37.3	COL6A3;MLPH	intergenic	-6.05702	Hypo	-3.16895	Hypo
cg03552293	3	113160183	3q13.2	CFAP44	intronic	6.87494	Hyper	-3.54847	Hypo
cg24199400	3	113160430	3q13.2	CFAP44	upstream	7.53564	Hyper	-4.11984	Hypo
cg11921736	3	113160437	3q13.2	CFAP44	upstream	7.30747	Hyper	-3.27071	Hypo
cg07054641	3	113160554	3q13.2	CFAP44	upstream	7.58616	Hyper	-3.18272	Hypo
cg20794824	3	170138205	3q26.2	CLDN11	intronic	6.56076	Hyper	-3.64128	Hypo
cg26006951	5	1295988	5p15.33	TERT	upstream	-6.35855	Hypo	-3.41643	Hypo
cg15032142	6	28414780	6p22.1	ZSCAN23;GPX6	intergenic	-4.10648	Hypo	3.37558	Hyper
cg01400884	6	28583971	6p22.1	ZBED9	upstream	4.33181	Hyper	-3.27951	Hypo
cg07207982	6	34984930	6p21.31	ANKS1A	intronic	3.58961	Hyper	3.53377	Hyper
cg17454871	6	35150004	6p21.31	TCP11;SCUBE3	intergenic	3.7683	Hyper	-3.17571	Hypo
cg17098387	6	160661939	6q25.3	SLC22A2	intronic	-10.1277	Hypo	-5.0711	Hypo
cg22213837	7	821185	7p22.3	DNAAF5	intronic	4.8836	Hyper	3.24531	Hyper
cg00684125	7	21209165	7p15.3	LINC01162;SP4	intergenic	-3.82531	Hypo	4.98816	Hyper
cg24803391	7	21209338	7p15.3	LINC01162;SP4	intergenic	-3.83137	Hypo	6.19998	Hyper
cg11352847	7	97841440	7q21.3	BHLHA15	upstream	-3.4579	Hypo	-3.2996	Hypo
cg23245481	7	97911938	7q21.3	BRI3	intronic	-4.85842	Hypo	3.37679	Hyper
cg06696292	8	23536779	8p21.2	NKX3-1	UTR3	-7.15969	Hypo	3.33392	Hyper
cg23288838	8	23656074	8p21.2	NKX2-6;STC1	intergenic	8.62122	Hyper	-3.31006	Hypo
cg03374695	8	127568328	8q24.21	LRATD2	UTR3	-4.37113	Hypo	3.41685	Hyper
cg17900199	10	1156548	10p15.3	WDR37	intronic	3.26251	Hyper	-4.06266	Hypo
cg05587400	10	5817943	10p15.1	GDI2	intronic	-3.46774	Hypo	-3.31768	Hypo
cg11343657	10	50991889	10q11.23	OGDHL;PARG	intergenic	-3.65084	Hypo	-3.65451	Hypo
cg06098215	10	51575702	10q11.23	TIMM23B-AGAP6	ncRNA_intronic	20.5815	Hyper	3.29534	Hyper
cg13626863	10	71813912	10q22.1	H2AFY2	intronic	3.3503	Hyper	4.08927	Hyper
cg08772003	10	104629869	10q24.32	AS3MT	exonic	3.43085	Hyper	3.8629	Hyper
cg24199006	10	106089203	10q25.1	ITPRIP	intronic	3.4879	Hyper	-3.28764	Hypo
cg05509777	11	2322517	11p15.5	C11orf21	intronic	4.32981	Hyper	-3.51326	Hypo
cg22210337	11	2322808	11p15.5	C11orf21	intronic	4.36985	Hyper	-3.37347	Hypo
cg01607369	11	7598673	11p15.4	PPFIBP2	UTR5	-4.10312	Hypo	3.84113	Hyper
cg11566244	11	67351786	11q13.2	GSTP1	intronic	3.64907	Hyper	6.62183	Hyper
cg15234197	11	68924956	11q13.3	LOC338694	ncRNA_intronic	8.65557	Hyper	3.26968	Hyper
cg21909390	11	69019375	11q13.3	LOC338694;MYEOV	intergenic	13.4548	Hyper	-3.91984	Hypo
cg18498241	11	69286352	11q13.3	LOC102724265;LINC01488	intergenic	4.02582	Hyper	-3.57934	Hypo
cg21703322	11	111411076	11q23.1	LAYN	intronic	-3.40402	Hypo	5.00873	Hyper
cg11599830	12	49504967	12q13.12	LMBR1L	upstream	4.76934	Hyper	3.50948	Hyper
cg22379213	12	49688844	12q13.12	LOC101927267	ncRNA_intronic	-6.47533	Hypo	-4.19167	Hypo
cg17101285	12	49725480	12q13.12	TROAP	UTR3	4.89914	Hyper	3.44412	Hyper
cg20379007	12	53271818	12q13.13	KRT78;KRT8	intergenic	-5.77971	Hypo	-4.27875	Hypo
cg21675254	12	111127804	12q24.11	HVCN1	upstream	3.334	Hyper	-3.95293	Hypo
cg09000832	13	50703589	13q14.2	DLEU1	ncRNA_intronic	3.94009	Hyper	-3.83187	Hypo
cg13204699	13	50703841	13q14.2	DLEU1	ncRNA_intronic	3.83413	Hyper	-3.53795	Hypo
cg27006252	14	23391205	14q11.2	PRMT5-AS1	ncRNA_intronic	3.83605	Hyper	3.27093	Hyper
cg14918082	17	7833237	17p13.1	KCNAB3;TRAPPC1	upstream;downstream	-3.30088	Hypo	-4.78349	Hypo
cg14752965	17	17579346	17p11.2	SMCR2	ncRNA_intronic	-3.88043	Hypo	-3.85402	Hypo
cg14720773	17	17603531	17p11.2	RAI1	intronic	4.33744	Hyper	-3.22172	Hypo
cg27208169	17	17603584	17p11.2	RAI1	intronic	4.44067	Hyper	-3.69944	Hypo
cg06775073	17	17603749	17p11.2	RAI1	intronic	4.35282	Hyper	-5.55504	Hypo
cg17844831	17	17604146	17p11.2	RAI1	intronic	4.06628	Hyper	-3.74832	Hypo
cg19447962	17	17628656	17p11.2	RAI1	intronic	3.94864	Hyper	3.3112	Hyper
cg10870160	17	17695459	17p11.2	RAI1	intronic	-3.30054	Hypo	-3.69481	Hypo
cg08129017	17	17728660	17p11.2	SREBF1	intronic	4.57698	Hyper	3.28951	Hyper
cg26045043	18	74535969	18q23	ZNF236	intronic	-3.55824	Hypo	-4.35764	Hypo
cg08509172	19	19383838	19p13.11	TM6SF2	intronic	-3.44907	Hypo	3.47157	Hyper
cg14542583	19	38886667	19q13.2	SPRED3	exonic	-4.32818	Hypo	-3.42129	Hypo
cg09539538	20	6104215	20p12.3	FERMT1	upstream	3.99301	Hyper	-3.96744	Hypo
cg07718903	20	6104261	20p12.3	FERMT1	upstream	4.50908	Hyper	-3.21969	Hypo
cg15692360	20	6104267	20p12.3	FERMT1	upstream	3.85167	Hyper	-3.25576	Hypo
cg26758396	20	6104274	20p12.3	FERMT1	upstream	3.7475	Hyper	-3.44259	Hypo
cg01893731	20	44350935	20q13.12	SPINT4	upstream	3.81735	Hyper	3.54758	Hyper
cg14977069	20	62367698	20q13.33	LIME1	intronic	-7.68317	Hypo	-3.34575	Hypo
cg06653796	20	62367805	20q13.33	LIME1	intronic	-8.55974	Hypo	-3.65026	Hypo
cg21201401	20	62367884	20q13.33	LIME1	intronic	-8.07069	Hypo	-3.9323	Hypo
cg00446123	20	62367888	20q13.33	LIME1	intronic	-7.14248	Hypo	-4.22752	Hypo
cg20513976	20	62367893	20q13.33	LIME1	intronic	-7.71033	Hypo	-5.2051	Hypo
cg12413156	20	62368256	20q13.33	LIME1	intronic	-8.19648	Hypo	-3.73835	Hypo

## Sheet: S.Data 4
Supplementary Data 4: Testing distribution of identified PrCa CpGs across various regions
Testing distribution of identified PrCa CpGs across functional regions of a gene
Functional region of a gene	Identified CpGs Count	Tested CpGs Count	Observed Proportion (%)	Null Proportion (%)	Two-sided Binomial P value
upstream	18	11367	22.2222	15.8022	0.0905425
5'-UTR	1	3399	1.23457	4.72523	0.268679
exonic	5	5243	6.17284	7.28873	1
intronic	33	26133	40.7407	36.3296	0.49143
3'-UTR	4	2571	4.93827	3.57416	0.550449
downstream	1	1195	1.23457	1.66127	1
splicing	0	15	0	0.0208527	1
intergenic	12	17025	14.8148	23.6679	0.0512926
ncRNA exonic	0	1766	0	2.45506	0.268502
ncRNA intronic	8	3688	9.87654	5.12699	0.0780154
UTR5 + intronic + UTR3	38	32103	46.9136	44.629	0.07395
URT5 + UTR3	5	5970	6.17284	8.29939	0.6853
Testing distribution of identified PrCa CpGs across functional regions of CpG island
Region with respect to CpG Island	Identified CpGs Count	Tested CpGs Count	Observed Proportion (%)	Null Proportion (%)	Two-sided Binomial P value
Open sea	20	26454	24.6914	36.7759	0.00609525
Island	20	17618	24.6914	24.4922	0.590875
N Shelf	2	3321	2.46914	4.6168	0.595724
N Shore	18	11931	22.2222	16.5863	0.172165
S Shelf	2	2919	2.46914	4.05794	0.587106
S Shore	19	9690	23.4568	13.4709	0.0119095
Testing distribution of identified PrCa CpGs across chromosomes
Chromosome	Identified CpGs Count	Tested CpGs Count	Observed Proportion (%)	Null Proportion (%)	Two-sided Binomial P value
1	8	7319	9.87654	10.1747	1
2	8	5219	9.87654	7.25536	0.393671
3	5	3404	6.17284	4.73218	0.603844
4	0	2909	0	4.04404	0.0520656
5	1	3740	1.23457	5.19928	0.133474
6	5	4124	6.17284	5.73311	0.81663
7	5	4726	6.17284	6.57	1
8	3	3226	3.7037	4.48473	1
9	0	1526	0	2.12142	0.417743
10	7	4295	8.64198	5.97083	0.340177
11	8	4713	9.87654	6.55193	0.24945
12	5	3530	6.17284	4.90734	0.603999
13	2	1927	2.46914	2.67888	1
14	1	2078	1.23457	2.8888	0.734677
15	0	2243	0	3.11818	0.186602
16	0	3609	0	5.01717	0.0340735
17	9	4688	11.1111	6.51718	0.0980234
18	1	851	1.23457	1.18305	0.627767
19	2	3714	2.46914	5.16314	0.441228
20	11	1708	13.5802	2.37443	1.79303e-06
21	0	831	0	1.15524	1
22	0	1553	0	2.15895	0.413618

## Sheet: S.Data 5
Supplementary Data 5: Differentially expressed genes based on ANNOVAR annotation associated with BrCa CpGs
CpG ID	cytoBand	Gene	EnsembleNames	Func	MWAS Direction	TH-DM Direction	TN-DM Direction	TN-DEG (log2FC)	TN-DEG Direction
cg00924017	1p13.3	AMPD2	ENSG00000116337.15	intergenic	Hyper	Hyper	Hyper	0.305801	Up			Negative correlationbetween direction of differential methylation in TN-DM and direction of differential gene expression
cg12403142	1p22.1	CDC7	ENSG00000097046.12	intergenic	Hyper	Hypo	Hypo	1.70054	Up			Postive correlation between direction of differential methylation in TN-DM and direction of differential gene expression
cg12403142	1p22.1	TGFBR3	ENSG00000069702.10	intergenic	Hyper	Hypo	Hypo	-2.35409	Down
cg22614327	1p36.13	RCC2	ENSG00000179051.13	intronic	Hypo	Hyper	Hypo	0.997752	Up
cg04113348	1p36.22	APITD1-CORT	ENSG00000251503.7	intronic	Hypo	Hyper	Hyper	0.875303	Up
cg15490335	1p36.22	CASZ1	ENSG00000130940.14	intronic	Hypo	Hypo	Hypo	0.699945	Up
cg12587087	1q22	ARHGEF2	ENSG00000116584.17	intergenic	Hyper	Hypo	Hypo	0.209937	Up
cg15699386	1q22	MUC1	ENSG00000185499.16	intronic	Hypo	Hypo	Hypo	2.62579	Up
cg06970220	1q22	SLC25A44	ENSG00000160785.13	UTR5	Hyper	Hyper	Hyper	0.637281	Up
cg12587087	1q22	SSR2	ENSG00000163479.13	intergenic	Hyper	Hypo	Hypo	0.662262	Up
cg27526649	1q32.2	CD34	ENSG00000174059.16	intergenic	Hypo	Hyper	Hyper	-2.1187	Down
cg05723989	1q32.2	SERTAD4	ENSG00000082497.11	intronic	Hypo	Hypo	Hypo	0.5332	Up
cg19720265	1q41	MARK1	ENSG00000116141.15	upstream	Hyper	Hyper	Hyper	-1.25102	Down
cg21234538	21q22.3	PCNT	ENSG00000160299.16	intronic	Hypo	Hypo	Hypo	0.298366	Up
cg13868216	22q13.1	BAIAP2L2	ENSG00000128298.16	exonic	Hyper	Hypo	Hypo	0.965488	Up
cg26028571	22q13.1	TRIOBP	ENSG00000100106.19	UTR3	Hyper	Hypo	Hypo	-0.541674	Down
cg24676755	2p13.3	ANTXR1	ENSG00000169604.19	intronic	Hyper	Hypo	Hypo	0.305025	Up
cg09404516	2p16.2	SPTBN1	ENSG00000115306.15	intronic	Hypo	Hyper	Hyper	-2.0996	Down
cg16444607	2q31.1	DLX2-AS1	ENSG00000236651.1	intergenic	Hypo	Hypo	Hypo	2.64222	Up
cg20991420	2q31.1	DLX2-AS1	ENSG00000236651.1	intergenic	Hypo	Hypo	Hypo	2.64222	Up
cg16444607	2q31.1	ITGA6	ENSG00000091409.14	intergenic	Hypo	Hypo	Hypo	-0.898783	Down
cg20991420	2q31.1	ITGA6	ENSG00000091409.14	intergenic	Hypo	Hypo	Hypo	-0.898783	Down
cg14494596	3p21.31	SHISA5	ENSG00000164054.15	UTR5	Hypo	Hyper	Hyper	0.597888	Up
cg12262069	3p26.1	ARL8B	ENSG00000134108.12	intergenic	Hyper	Hypo	Hypo	0.293828	Up
cg12262069	3p26.1	BHLHE40	ENSG00000134107.4	intergenic	Hyper	Hypo	Hypo	0.604537	Up
cg27084654	3q23	ZBTB38	ENSG00000177311.10	intronic	Hypo	Hyper	Hyper	-0.580279	Down
cg19430473	3q25.31	LINC00886	ENSG00000240875.5	ncRNA_intronic	Hyper	Hypo	Hypo	-0.320378	Down
cg02931642	3q27.1	MAGEF1	ENSG00000177383.4	intergenic	Hyper	Hyper	Hyper	0.790215	Up
cg02221520	4p14	FAM114A1	ENSG00000197712.11	intergenic	Hypo	Hypo	Hypo	0.326655	Up
cg02221520	4p14	TLR6	ENSG00000174130.12	intergenic	Hypo	Hypo	Hypo	0.516364	Up
cg26690744	4p16.3	PCGF3	ENSG00000185619.17	intronic	Hypo	Hypo	Hypo	0.226157	Up
cg13956645	4p16.3	PCGF3	ENSG00000185619.17	intronic	Hypo	Hypo	Hypo	0.226157	Up
cg18675097	6p22.1	NKAPL	ENSG00000189134.3	UTR5	Hypo	Hyper	Hyper	-2.54462	Down
cg21157690	6q25.1	ESR1	ENSG00000091831.21	UTR5	Hypo	Hyper	Hyper	1.69383	Up
cg17264271	6q25.1	ESR1	ENSG00000091831.21	UTR5	Hypo	Hyper	Hyper	1.69383	Up
cg26541218	7p12.3	PKD1L1	ENSG00000158683.7	intronic	Hypo	Hypo	Hypo	-0.775586	Down
cg18418242	7p14.1	C7orf25	ENSG00000136197.12	intergenic	Hypo	Hypo	Hypo	0.351073	Up
cg01877450	7q21.3	BRI3	ENSG00000164713.9	intronic	Hypo	Hypo	Hypo	-0.258077	Down
cg02512860	7q22.1	CLDN15	ENSG00000106404.13	exonic	Hyper	Hyper	Hyper	-0.454239	Down
cg00376553	7q22.1	TSC22D4	ENSG00000166925.8	intronic	Hypo	Hyper	Hyper	0.17408	Up
cg07686035	7q22.3	SLC26A4-AS1	ENSG00000233705.6	ncRNA_exonic	Hypo	Hypo	Hypo	-1.16431	Down
cg16015285	8q24.21	FAM84B	ENSG00000168672.3	intergenic	Hyper	Hypo	Hypo	0.771007	Up
cg14530290	10q22.3	ZMIZ1	ENSG00000108175.16	intronic	Hypo	Hyper	Hyper	0.321601	Up
cg24982682	10q22.3	ZMIZ1	ENSG00000108175.16	intronic	Hypo	Hyper	Hyper	0.321601	Up
cg04330884	10q26.13	FAM53B	ENSG00000189319.13	intronic	Hyper	Hypo	Hypo	0.392959	Up
cg10153349	11p15.2	SPON1	ENSG00000262655.3	upstream	Hyper	Hypo	Hypo	-0.374706	Down
cg23044178	11p15.3	MICAL2	ENSG00000133816.13	intronic	Hypo	Hypo	Hypo	1.6649	Up
cg03982897	11p15.5	MRPL23	ENSG00000214026.10	intergenic	Hypo	Hyper	Hyper	0.783371	Up
cg03982897	11p15.5	MRPL23-AS1	ENSG00000226416.1	intergenic	Hypo	Hyper	Hyper	-1.20997	Down
cg01794156	11p15.5	PKP3	ENSG00000184363.9	exonic	Hypo	Hypo	Hypo	1.19411	Up
cg09218146	11q13.2	RHOD	ENSG00000173156.6	intronic	Hyper	Hypo	Hypo	1.11101	Up
cg08885142	11q13.3	AP000439.2	ENSG00000255606.1	intergenic	Hypo	Hyper	Hyper	0.704309	Up
cg07711192	12p13.1	GRIN2B	ENSG00000273079.4	intergenic	Hypo	Hypo	Hypo	-3.17467	Down
cg20169823	12q24.21	TBX3	ENSG00000135111.14	intergenic	Hypo	Hyper	Hyper	0.468151	Up
cg12589972	12q24.31	MSI1	ENSG00000135097.6	UTR3	Hypo	Hypo	Hypo	0.814628	Up
cg10752421	13q12.3	SLC7A1	ENSG00000139514.12	exonic	Hypo	Hypo	Hypo	0.410382	Up
cg12194055	14q24.1	ACTN1	ENSG00000072110.13	intronic	Hyper	Hypo	Hypo	-0.277432	Down
cg13803234	14q24.1	RAD51B	ENSG00000182185.18	intronic	Hyper	Hypo	Hypo	-0.386124	Down
cg07110232	14q32.33	XRCC3	ENSG00000126215.13	UTR3	Hypo	Hyper	Hyper	0.648587	Up
cg18068537	15q24.1	CYP11A1	ENSG00000140459.17	upstream	Hyper	Hypo	Hypo	-1.48381	Down
cg03036210	16q24.3	SPIRE2	ENSG00000204991.10	intronic	Hypo	Hyper	Hyper	1.21566	Up
cg08129017	17p11.2	SREBF1	ENSG00000072310.16	intronic	Hyper	Hyper	Hyper	1.25735	Up
cg15298719	17p13.1	CLDN7	ENSG00000181885.18	exonic	Hypo	Hyper	Hyper	1.134	Up
cg04055490	17p13.1	PER1	ENSG00000179094.13	intergenic	Hypo	Hyper	Hyper	-1.90985	Down
cg04055490	17p13.1	VAMP2	ENSG00000220205.8	intergenic	Hypo	Hyper	Hyper	-0.792886	Down
cg03417975	17q21.31	KANSL1	ENSG00000120071.12	intronic	Hypo	Hyper	Hyper	-0.119276	Down
cg16555866	17q25.3	TBCD	ENSG00000141556.20	intronic	Hypo	Hyper	Hyper	0.595777	Up
cg02528768	19p13.11	ISYNA1	ENSG00000105655.18	intronic	Hypo	Hypo	Hypo	0.979948	Up
cg22161383	19p13.11	ISYNA1	ENSG00000105655.18	UTR3	Hyper	Hypo	Hypo	0.979948	Up
cg25828334	19p13.11	ISYNA1	ENSG00000105655.18	UTR3	Hyper	Hypo	Hypo	0.979948	Up
cg18576835	19p13.13	CTD-3252C9.4	ENSG00000267519.3	intergenic	Hyper	Hyper	Hyper	-1.5918	Down
cg18576835	19p13.13	ZSWIM4	ENSG00000132003.9	intergenic	Hyper	Hyper	Hyper	0.791296	Up

## Sheet: S.Data 6
Supplementary Data 6: Mediation analysis results for ANNOVAR-based genes associated with BrCa CpGs
Gene	CpG	SampleType.Beta	SampleType.P	ME.Beta	ME.P	SampleType.ME.Beta	SampleType.ME.P	SampleType.FDR	ME.FDR	SampleType.ME.FDR
PEX14	cg18147280	-0.766361	0.424987	-0.388345	0.0215815	1.13308	0.308638	1	1	1
CASZ1	cg15490335	-8.27983	3.28229e-13	0.49337	0.324438	12.8498	5.87284e-12	1.31981e-09	1	4.3459e-10
RCC2	cg22614327	-3.46972	6.07315e-05	0.770993	0.0647673	3.31949	0.00195188	0.228836	1	0.117113
RUNX3	cg13566436	-2.44981	0.0165798	2.59647	5.1463e-07	5.22851	0.00251473	1	0.00186142	0.148369
RUNX3	cg20674490	-3.70327	0.00193835	1.93799	0.000183107	7.76626	0.000311555	1	0.601325	0.0199395
RUNX3	cg05162523	-2.0539	0.0402233	2.0448	1.07917e-05	4.12888	0.00786058	1	0.0376737	0.424471
CDC7	cg12403142	-1.00473	0.623025	1.01844	7.72248e-05	-0.632145	0.780994	1	0.26017	1
TGFBR3	cg12403142	6.63077	0.0348538	1.32703	0.000772057	-4.14465	0.235175	1	1	1
AMPD2	cg00924017	-0.998888	0.0198884	-0.297299	0.0362488	1.62742	0.0512123	1	1	1
GSTM4	cg00924017	1.11244	0.11969	0.207165	0.381092	-1.54017	0.26828	1	1	1
MUC1	cg15699386	8.63367	3.33691e-08	-5.29147	8.90384e-27	-13.8783	9.21892e-11	0.000131608	3.59003e-23	6.72981e-09
ARHGEF2	cg12587087	-2.27158	0.00546236	-1.4114	7.99099e-16	3.1927	0.00533431	1	3.16443e-12	0.304056
SSR2	cg12587087	0.332538	0.595764	-0.656671	7.06264e-07	-1.1731	0.182085	1	0.00254679	1
SLC25A44	cg06970220	-0.0363407	0.894656	4.08864	0.000135973	-7.51663	0.0622069	1	0.451022	1
CD34	cg27526649	2.37192	0.0123926	0.797904	0.0128486	-0.200465	0.884952	1	1	1
PLXNA2	cg27526649	-0.573229	0.572581	0.164774	0.631451	1.22814	0.409236	1	1	1
SERTAD4	cg05723989	0.2563	0.728243	-4.63549	7.40644e-10	0.791978	0.718721	1	2.81445e-06	1
MARK1	cg19720265	1.71531	9.92675e-08	-1.09679	0.000304546	-4.67029	0.168936	0.000390717	0.986121	1
SPTBN1	cg09404516	3.21152	3.68717e-14	-2.20882	1.07805e-08	-3.04874	2.64766e-06	1.48556e-10	4.02869e-05	0.000180041
ANTXR1	cg24676755	1.60769	0.653324	-0.496924	0.283275	-1.61841	0.677994	1	1	1
ITGA6	cg20991420	0.746087	0.290974	-1.65601	3.03267e-07	0.860932	0.473272	1	0.00110298	1
ITGA6	cg16444607	1.5071	0.00979014	-0.63599	0.0111404	-0.409868	0.718919	1	1	1
BHLHE40	cg12262069	-0.509297	0.219196	0.303976	0.794018	-0.383971	0.900738	1	1	1
ARL8B	cg12262069	0.140511	0.50865	0.87528	0.143234	-2.64743	0.094138	1	1	1
SHISA5	cg14494596	-0.406653	0.051617	0.916056	0.0214452	-1.02245	0.663465	1	1	1
FOXP1	cg09611620	0.733534	0.424895	0.232918	0.242842	-0.65132	0.601576	1	1	1
ZBTB38	cg27084654	-0.949468	0.33488	-1.39147	1.72366e-05	2.07767	0.12973	1	0.0595181	1
SSR3	cg15107869	-0.221493	0.56449	-0.0938494	0.501164	0.541341	0.476911	1	1	1
LINC00886	cg19430473	-1.23068	0.60298	-0.379874	0.552878	2.27293	0.389343	1	1	1
EPHB3	cg02931642	2.50476	1.39478e-06	-1.35863	0.00239995	-13.0554	1.06232e-09	0.00541733	1	7.64868e-08
MAGEF1	cg02931642	0.0402595	0.864579	-0.908366	1.09437e-05	-3.47824	0.000349948	1	0.0381826	0.0220467
PCGF3	cg13956645	0.317587	0.339436	-0.920792	1.24957e-14	-0.49184	0.313146	1	4.92456e-11	1
PCGF3	cg26690744	0.390572	0.259036	-0.968396	6.3608e-17	-0.505746	0.320221	1	2.5246e-13	1
TLR6	cg02221520	0.34516	0.593748	3.41528	7.47555e-14	-3.20876	0.134174	1	2.93789e-10	1
FAM114A1	cg02221520	-0.692468	0.0427945	-1.37101	8.87416e-09	2.06374	0.0678904	1	3.32071e-05	1
NKAPL	cg18675097	0.212	0.586915	-5.29899	2.0279e-49	1.29401	0.241396	1	8.22922e-46	1
ESR1	cg21157690	0.00576763	0.995979	-3.27718	6.21263e-09	-3.62148	0.352143	1	2.33284e-05	1
ESR1	cg17264271	-0.618438	0.446502	-4.7785	1.4514e-10	-2.08653	0.592894	1	5.56177e-07	1
LINC01448	cg18418242	-0.384002	0.300784	-0.341942	0.0282903	0.341942	0.452771	1	1	1
C7orf25	cg18418242	0.208344	0.71166	-0.0603774	0.798419	-0.573393	0.407375	1	1	1
PKD1L1	cg26541218	-1.68427	0.000301259	0.551871	0.0194847	6.45456	5.95949e-08	1	1	4.23124e-06
TECPR1	cg03595580	-0.427023	0.127979	-0.544691	0.147291	1.5641	0.127978	1	1	1
BRI3	cg01877450	1.1338	0.0291914	-0.668256	0.000118265	-2.33009	0.0921128	1	0.393586	1
TSC22D4	cg00376553	0.330083	0.591513	-1.24923	1.55497e-05	-1.72567	0.180582	1	0.0538279	1
CLDN15	cg02512860	-1.90935	0.00102557	-4.19396	7.05085e-16	2.81797	0.00105613	1	2.79284e-12	0.064424
PCAT1	cg16015285	3.73352	9.93372e-05	-0.154689	0.566439	-5.21438	6.95529e-05	0.372018	1	0.00452094
PKP3	cg01794156	-7.34796	1.73413e-18	2.38118	2.45642e-06	10.0366	1.40714e-14	7.01627e-15	0.00876696	1.05535e-12
MOB2	cg14373068	-0.534663	0.650094	0.362881	0.0930505	0.824075	0.598569	1	1	1
DUSP8	cg14373068	1.01235	0.581655	0.621874	0.0649087	-1.23134	0.613818	1	1	1
LSP1	cg08148802	1.1142	0.00364905	2.34273	1.55053e-18	-3.03649	0.0105921	1	6.18506e-15	0.561379
MRPL23	cg03982897	-1.90801	0.000505017	-0.611042	0.0602725	3.51424	0.0166648	1	1	0.849904
MICAL2	cg23044178	-2.4567	0.115683	-4.23032	1.02645e-24	1.18276	0.508405	1	4.13145e-21	1
SPON1	cg10153349	1.24524	0.560687	-1.18094	0.0526473	-0.577796	0.836413	1	1	1
RHOD	cg09218146	-7.59388	0.00528249	0.0788243	0.926603	7.93845	0.0139848	1	1	0.727212
ARHGEF17	cg03958883	-0.338442	0.167976	-1.80799	4.74698e-30	1.55924	0.00738874	1	1.91873e-26	0.406381
GRIN2B	cg07711192	6.85807	0.0140488	-1.06569	0.202581	-3.20129	0.305314	1	1	1
ATF7IP	cg07711192	0.0134905	0.988467	0.314756	0.261334	0.139623	0.893815	1	1	1
MED13L	cg20169823	1.33463	0.0553417	-1.99647	2.90906e-05	-2.05913	0.244074	1	0.0994897	1
MSI1	cg12589972	-2.06313	0.291284	2.26377	0.0294465	5.25523	0.199041	1	1	1
SLC7A1	cg10752421	2.22312	0.00032102	0.240837	0.0974382	-3.38617	6.52267e-05	1	1	0.00430496
RAD51B	cg13803234	-4.42233	2.89566e-06	-1.97882	7.09585e-10	6.39521	8.08359e-08	0.0111888	2.69855e-06	5.65851e-06
ACTN1	cg12194055	2.16961	0.154758	-3.16754	5.75517e-11	-2.00408	0.2424	1	2.21862e-07	1
XRCC3	cg07110232	-2.61105	0.0157243	-0.350891	0.600934	2.8701	0.0497941	1	1	1
CYP11A1	cg18068537	3.75613	0.175161	2.35058	3.40394e-08	-2.56702	0.459983	1	0.000125878	1
SPIRE2	cg03036210	-2.02715	0.0192025	-1.93186	1.11956e-05	3.00356	0.162876	1	0.039039	1
CLDN7	cg15298719	-4.13311	5.96361e-05	-3.25779	9.65393e-14	6.80353	0.00283955	0.224828	3.79206e-10	0.164694
PER1	cg04055490	2.06174	1.21592e-13	-1.39335	0.0178817	0.188741	0.932009	4.8953e-10	1	1
VAMP2	cg04055490	0.721641	2.11275e-06	-1.86225	1.74928e-08	1.04012	0.397241	0.00817635	6.51256e-05	1
SREBF1	cg08129017	-1.46699	0.01595	-2.35792	4.59496e-12	1.42992	0.538921	1	1.78744e-08	1
ZSWIM4	cg18576835	0.138135	0.456803	0.888413	0.205959	-10.5058	2.4026e-07	1	1	1.65779e-05
ISYNA1	cg22161383	7.1765	0.0116283	-4.44481	2.97315e-15	-8.81478	0.00586094	1	1.1738e-11	0.328212
ISYNA1	cg25828334	-6.3919	0.123661	-4.23095	7.13018e-10	6.4213	0.159291	1	2.71089e-06	1
ISYNA1	cg02528768	-7.47514	5.77618e-07	-1.04407	0.155466	9.65681	6.85394e-06	0.0022556	1	0.000459214
TRIOBP	cg26028571	0.834366	0.481275	-0.858692	0.0125988	-0.223777	0.867827	1	1	1
BAIAP2L2	cg13868216	-5.38941	0.000230068	-4.71764	2.36109e-21	7.87594	0.000706114	0.847802	9.45616e-18	0.0437791

## Sheet: S.Data 7
Supplementary Data 7: Differentially expressed genes based on ANNOVAR annotation associated with PrCa CpGs
CpG ID	cytoBand	Gene	EnsembleNames	Func	MWAS Dir	TN-DM Dir	TN-DEG (log2FC)	TN-DEG Dir
cg22711792	1p32.3	DMRTA2	ENSG00000142700.11	UTR3	Hypo	Hypo	1.21005	Up
cg24542714	1p34.1	LURAP1	ENSG00000171357.5	intronic	Hyper	Hyper	-1.5265	Down		Negative correlation between direction of differential methylation in TN-DM and direction of differential gene expression
cg08881019	1q22	LMNA	ENSG00000160789.19	intronic	Hyper	Hyper	-0.407395	Down		Positive correlation between direction of differential methylation in TN-DM and direction of differential gene expression
cg04193160	1q42.13	OBSCN	ENSG00000154358.19	exonic	Hyper	Hypo	-0.844717	Down
cg09539538	20p12.3	FERMT1	ENSG00000101311.15	upstream	Hyper	Hypo	-0.443516	Down
cg26758396	20p12.3	FERMT1	ENSG00000101311.15	upstream	Hyper	Hypo	-0.443516	Down
cg15692360	20p12.3	FERMT1	ENSG00000101311.15	upstream	Hyper	Hypo	-0.443516	Down
cg07718903	20p12.3	FERMT1	ENSG00000101311.15	upstream	Hyper	Hypo	-0.443516	Down
cg25651505	2p11.2	VAMP5	ENSG00000168899.4	intronic	Hypo	Hypo	-0.980824	Down
cg27227250	2p15	TMEM17	ENSG00000186889.9	intergenic	Hypo	Hypo	0.30728	Up
cg05986933	2p21	HAAO	ENSG00000162882.14	upstream	Hyper	Hyper	-1.35875	Down
cg17246140	2p21	HAAO	ENSG00000162882.14	upstream	Hyper	Hyper	-1.35875	Down
cg23645199	2q37.1	EFHD1	ENSG00000115468.11	exonic	Hypo	Hyper	-1.23908	Down
cg26127425	2q37.3	COL6A3	ENSG00000163359.15	intergenic	Hypo	Hypo	-0.701867	Down
cg03190769	2q37.3	COL6A3	ENSG00000163359.15	intergenic	Hypo	Hypo	-0.701867	Down
cg26127425	2q37.3	MLPH	ENSG00000115648.13	intergenic	Hypo	Hypo	0.576195	Up
cg03190769	2q37.3	MLPH	ENSG00000115648.13	intergenic	Hypo	Hypo	0.576195	Up
cg24199400	3q13.2	CFAP44	ENSG00000206530.8	upstream	Hyper	Hypo	0.420087	Up
cg03552293	3q13.2	CFAP44	ENSG00000206530.8	intronic	Hyper	Hypo	0.420087	Up
cg11921736	3q13.2	CFAP44	ENSG00000206530.8	upstream	Hyper	Hypo	0.420087	Up
cg07054641	3q13.2	CFAP44	ENSG00000206530.8	upstream	Hyper	Hypo	0.420087	Up
cg20794824	3q26.2	CLDN11	ENSG00000013297.10	intronic	Hyper	Hypo	-0.850016	Down
cg26006951	5p15.33	TERT	ENSG00000164362.18	upstream	Hypo	Hypo	1.68248	Up
cg07207982	6p21.31	ANKS1A	ENSG00000064999.13	intronic	Hyper	Hyper	-0.292746	Down
cg17454871	6p21.31	SCUBE3	ENSG00000146197.8	intergenic	Hyper	Hypo	-1.09797	Down
cg15032142	6p22.1	GPX6	ENSG00000198704.9	intergenic	Hypo	Hyper	-2.69135	Down
cg01400884	6p22.1	ZBED9	ENSG00000232040.2	upstream	Hyper	Hypo	0.799386	Up
cg17098387	6q25.3	SLC22A2	ENSG00000112499.12	intronic	Hypo	Hypo	-1.057	Down
cg22213837	7p22.3	DNAAF5	ENSG00000164818.15	intronic	Hyper	Hyper	0.262029	Up
cg23245481	7q21.3	BRI3	ENSG00000164713.9	intronic	Hypo	Hyper	0.229196	Up
cg11352847	7q21.3	BHLHA15	ENSG00000180535.3	upstream	Hypo	Hypo	1.37917	Up
cg06696292	8p21.2	NKX3-1	ENSG00000167034.9	UTR3	Hypo	Hyper	0.553449	Up
cg05587400	10p15.1	GDI2	ENSG00000057608.16	intronic	Hypo	Hypo	0.240103	Up
cg17900199	10p15.3	WDR37	ENSG00000047056.14	intronic	Hyper	Hypo	0.468149	Up
cg11343657	10q11.23	PARG	ENSG00000227345.8	intergenic	Hypo	Hypo	0.437285	Up
cg11343657	10q11.23	OGDHL	ENSG00000197444.9	intergenic	Hypo	Hypo	1.03535	Up
cg08772003	10q24.32	AS3MT	ENSG00000214435.7	exonic	Hyper	Hyper	-0.825454	Down
cg24199006	10q25.1	ITPRIP	ENSG00000148841.15	intronic	Hyper	Hypo	-0.473888	Down
cg01607369	11p15.4	PPFIBP2	ENSG00000166387.11	UTR5	Hypo	Hyper	-0.611726	Down
cg11566244	11q13.2	GSTP1	ENSG00000084207.15	intronic	Hyper	Hyper	-2.12584	Down
cg21909390	11q13.3	MYEOV	ENSG00000172927.7	intergenic	Hyper	Hypo	-1.34922	Down
cg21703322	11q23.1	LAYN	ENSG00000204381.11	intronic	Hypo	Hyper	-1.01843	Down
cg17101285	12q13.12	TROAP	ENSG00000135451.12	UTR3	Hyper	Hyper	1.39241	Up
cg20379007	12q13.13	KRT8	ENSG00000170421.11	intergenic	Hypo	Hypo	0.362133	Up
cg21675254	12q24.11	HVCN1	ENSG00000122986.13	upstream	Hyper	Hypo	-0.823433	Down
cg09000832	13q14.2	DLEU1	ENSG00000176124.11	ncRNA_intronic	Hyper	Hypo	-0.654638	Down
cg13204699	13q14.2	DLEU1	ENSG00000176124.11	ncRNA_intronic	Hyper	Hypo	-0.654638	Down
cg08129017	17p11.2	SREBF1	ENSG00000072310.16	intronic	Hyper	Hyper	0.49852	Up
cg08509172	19p13.11	TM6SF2	ENSG00000213996.12	intronic	Hypo	Hyper	-0.880492	Down
cg14542583	19q13.2	SPRED3	ENSG00000188766.12	exonic	Hypo	Hypo	0.605	Up

## Sheet: S.Data 8
Supplementary Data 8: Mediation analysis results for ANNOVAR-based genes associated with PrCa CpGs
Gene	CpG	SampleType.Beta	SampleType.P	ME.Beta	ME.P	SampleType.ME.Beta	SampleType.ME.P	SampleType.FDR	ME.FDR	SampleType.ME.FDR
LURAP1	cg24542714	-0.211975	0.582976	-4.44073	3.74076e-15	1.62993	0.469378	1	1.39942e-11	1
POMGNT1	cg24542714	0.036513	0.849124	0.467835	0.0649541	0.026191	0.981335	1	1	1
DMRTA2	cg22711792	-0.379115	0.635375	1.01717	0.261533	0.348932	0.865036	1	1	1
KCNA3	cg13925011	4.83923	0.215933	-9.91434	9.60956e-10	-6.17262	0.22329	1	3.55938e-06	1
KCNA3	cg03483626	-3.71301	0.000145893	-2.91419	0.000877466	7.80657	0.000552525	0.541264	1	0.0375717
KCNA3	cg07421287	-4.81968	0.000500049	-3.62434	0.00381598	10.9929	0.00116484	1	1	0.0757147
LMNA	cg08881019	-0.241826	0.444432	-1.90497	5.80888e-06	0.262124	0.818261	1	0.0210165	1
PIK3C2B	cg21195376	-0.43437	0.624486	-1.31183	0.0171396	0.330571	0.833961	1	1	1
OBSCN	cg04193160	1.26123	0.264093	-2.56338	0.0255604	-2.60058	0.319014	1	1	1
HAAO	cg17246140	0.185854	0.635252	-3.79885	1.39345e-11	0.948899	0.690293	1	5.18364e-08	1
HAAO	cg05986933	0.245483	0.521519	-3.5167	2.94497e-13	0.373343	0.897848	1	1.09936e-09	1
LINC01121	cg13414270	1.47365	0.095374	1.17169	0.192819	-2.86807	0.117607	1	1	1
TMEM17	cg27227250	-0.463614	0.238515	0.30789	0.388096	0.709155	0.519888	1	1	1
EHBP1	cg27227250	-0.505836	0.0745805	0.241394	0.346807	1.81204	0.0233056	1	1	1
VAMP5	cg25651505	0.470845	0.550126	-3.24702	2.58307e-05	0.36074	0.829007	1	0.0921897	1
EFHD1	cg23645199	-0.114674	0.817326	-4.0148	5.14164e-06	3.05863	0.221464	1	0.0186127	1
COL6A3	cg26127425	-20.372	0.000891548	-4.07203	0.143279	22.1325	0.000714469	1	1	0.0478694
MLPH	cg26127425	13.4899	9.92439e-05	5.11807	0.0012309	-15.2141	4.02456e-05	0.36879	1	0.00281719
COL6A3	cg03190769	-11.0021	1.14932e-05	-0.83372	0.46979	18.316	5.1637e-06	0.0429616	1	0.000366622
MLPH	cg03190769	6.4575	6.08512e-06	1.09199	0.096838	-11.5991	4.63655e-07	0.0227705	1	3.33831e-05
CFAP44	cg03552293	-0.131011	0.873433	0.8276	0.253467	-0.327323	0.823177	1	1	1
CFAP44	cg24199400	-0.0723273	0.927131	0.64882	0.425299	-0.623565	0.716986	1	1	1
CFAP44	cg11921736	-0.240951	0.766526	0.460275	0.563318	-0.218098	0.890281	1	1	1
CFAP44	cg07054641	0.0215816	0.973087	0.374864	0.597564	-0.932489	0.503275	1	1	1
CLDN11	cg20794824	-1.72048	0.061877	-6.54596	1.95331e-15	3.19284	0.0326603	1	7.31123e-12	1
TERT	cg26006951	0.0960405	0.927029	4.36561	0.000104324	-2.40328	0.29904	1	0.36576	1
ZSCAN23	cg15032142	-0.477783	0.383609	0.133142	0.861058	2.18896	0.397621	1	1	1
GPX6	cg15032142	0.424478	0.190825	0.0499573	0.911482	1.00644	0.510127	1	1	1
ZBED9	cg01400884	-0.769057	0.600463	-0.137891	0.893353	-0.0645208	0.978694	1	1	1
ANKS1A	cg07207982	0.288961	0.273526	0.0528712	0.822271	-0.139517	0.872251	1	1	1
TCP11	cg17454871	2.89549	0.29077	-0.121334	0.940395	-4.06339	0.283937	1	1	1
SCUBE3	cg17454871	-4.62308	0.0663526	-5.70681	0.000175723	7.28885	0.0367295	1	0.610461	1
SLC22A2	cg17098387	-11.9006	0.15174	-6.79056	0.0175421	13.9897	0.121603	1	1	1
DNAAF5	cg22213837	1.38855	0.185985	2.01294	0.00446577	-1.99411	0.138312	1	1	1
LINC01162	cg00684125	-0.0309976	0.554347	-0.0373012	0.500928	0.0373012	0.870404	1	1	1
SP4	cg00684125	-0.309371	0.413062	-0.321883	0.420388	1.13353	0.491751	1	1	1
LINC01162	cg24803391	-0.0319548	0.413473	-0.0440466	0.394243	0.0440466	0.854832	1	1	1
SP4	cg24803391	-0.0636665	0.821384	0.0537424	0.88546	0.988104	0.570159	1	1	1
BHLHA15	cg11352847	0.343668	0.967446	-2.65519	2.86505e-07	-1.10718	0.90163	1	0.00105205	1
BRI3	cg23245481	-0.429116	0.202419	-1.75537	0.000134565	0.858302	0.456221	1	0.470438	1
STC1	cg23288838	-0.534095	0.658283	-2.13314	0.0572189	-0.0533962	0.976198	1	1	1
WDR37	cg17900199	1.34483	0.456288	-0.617675	0.0680189	-2.19041	0.362993	1	1	1
GDI2	cg05587400	-1.95184	0.206923	-0.721907	0.305903	1.89708	0.290209	1	1	1
C11orf21	cg05509777	1.56262	0.452304	-2.17052	0.00804494	-1.30068	0.670693	1	1	1
C11orf21	cg22210337	-1.51728	0.585567	-11.5198	8.79557e-13	2.39677	0.478662	1	3.27987e-09	1
PPFIBP2	cg01607369	1.56153	0.0119353	-0.705159	0.174824	-4.21495	0.0430831	1	1	1
GSTP1	cg11566244	-0.478682	0.228748	-4.96141	4.98041e-20	1.50402	0.306934	1	1.87015e-16	1
MYEOV	cg21909390	1.70469	0.0413743	-0.554175	0.42598	-3.88915	0.116677	1	1	1
LAYN	cg21703322	-1.28396	0.00306442	-4.32301	4.00506e-12	5.74697	0.00113706	1	1.49068e-08	0.0750461
LMBR1L	cg11599830	0.485211	0.132984	-0.101078	0.690576	-1.14979	0.0911864	1	1	1
TROAP	cg17101285	-1.89068	0.000698024	2.21259	0.179034	1.14228	0.780642	1	1	1
KRT78	cg20379007	0.641468	0.324725	-0.384644	0.422319	-1.62587	0.248209	1	1	1
KRT8	cg20379007	1.5311	0.00784293	0.267389	0.523623	-4.70724	0.000184601	1	1	0.0127375
HVCN1	cg21675254	-0.791475	0.162606	-3.63019	4.28751e-13	3.23637	0.0711229	1	1.6001e-09	1
DLEU1	cg09000832	0.352	0.502647	-0.258224	0.586878	0.622518	0.641246	1	1	1
DLEU1	cg13204699	0.216086	0.636815	-0.289438	0.490499	1.25249	0.407206	1	1	1
KCNAB3	cg14918082	-0.711565	0.370678	0.82978	0.1901	1.7283	0.334039	1	1	1
TRAPPC1	cg14918082	0.317148	0.438362	0.714307	0.029348	0.14928	0.871105	1	1	1
SMCR2	cg14752965	0.543189	0.530806	0.368122	0.495167	-0.843916	0.565443	1	1	1
RAI1	cg14720773	0.395326	0.460696	-0.716369	0.134604	-0.805916	0.333315	1	1	1
RAI1	cg27208169	0.0567746	0.889295	-0.869062	0.0475226	-0.388686	0.595615	1	1	1
RAI1	cg06775073	0.0579368	0.905866	-0.802344	0.130356	-0.193921	0.825922	1	1	1
RAI1	cg17844831	-0.0462787	0.919389	-0.862895	0.0670776	-0.123362	0.87364	1	1	1
RAI1	cg19447962	-0.345049	0.344575	-0.466527	0.212317	0.714082	0.336987	1	1	1
RAI1	cg10870160	0.895886	0.227957	-0.828908	0.112764	-2.13146	0.159355	1	1	1
SREBF1	cg08129017	-0.185839	0.761415	-0.343205	0.433609	-1.71646	0.312648	1	1	1
TM6SF2	cg08509172	-0.391586	0.489125	-0.401536	0.470283	12.6162	0.0209072	1	1	1
SPRED3	cg14542583	-1.05371	0.0678311	0.461833	0.451912	1.30105	0.421418	1	1	1
FERMT1	cg09539538	-0.948207	0.285701	-5.52642	2.15498e-17	3.005	0.0969925	1	8.08117e-14	1
FERMT1	cg07718903	-0.177565	0.716311	-4.06663	3.73717e-20	2.20942	0.093817	1	1.40368e-16	1
FERMT1	cg15692360	-0.190256	0.738675	-3.87573	6.03835e-17	2.1545	0.0909015	1	2.26317e-13	1
FERMT1	cg26758396	-0.114306	0.797327	-3.57949	8.46313e-18	2.03558	0.0670802	1	3.17537e-14	1

## Sheet: S.Data 9
Supplementary Data 9: Enrichment results of distance-based differentially expressed genes associated with BrCa CpGs
Dist	Genes.Around.CpG	DEG.Tests	Sig.DEG	DEG.Pval	DEG.FDR	% of DEGs	Decrease in enrichment when increasing the distance
1000	74	73	60	5.24157e-09	7.86235e-09	82.1918	4.54472
2500	87	85	66	6.87187e-08	7.27609e-08	77.6471	-0.247678
5000	101	95	74	8.69399e-09	1.20378e-08	77.8947	0.75188
7500	112	105	81	3.97259e-09	6.50061e-09	77.1429	2.14286
10000	126	116	87	1.21249e-08	1.45499e-08	75	3.64865
25000	208	185	132	7.56951e-10	1.36251e-09	71.3514	5.95343
50000	331	289	189	1.97292e-08	2.21953e-08	65.3979	2.03915
75000	456	393	249	1.07256e-08	1.37901e-08	63.3588	2.66631
100000	570	491	298	1.96029e-07	1.96029e-07	60.6925	0.263017
250000	1152	978	591	1.06579e-12	2.13158e-12	60.4294	0.76094
500000	1982	1629	972	1.29286e-17	2.97934e-17	59.6685	1.54351
750000	2746	2240	1302	1.32415e-17	2.97934e-17	58.125	0.700323
1000000	3448	2788	1601	1.65253e-18	5.94912e-18	57.4247	1.3067
2000000	6262	5018	2816	4.40667e-23	7.93201e-22	56.118	1.59824
3000000	8666	6715	3661	1.13255e-18	5.09649e-18	54.5197	0.590815
4000000	10640	8272	4461	3.06046e-18	9.18138e-18	53.9289	0.273916
5000000	12443	9658	5182	7.6155e-19	4.5693e-18	53.655	0.784381
10000000	19411	14840	7846	1.2941e-19	1.16469e-18	52.8706

## Sheet: S.Data 10
Supplementary Data 10: Differentially expressed genes located within 25kb of BrCa CpGs
Note: Distance is negative if the CpG is located upstream to the start of a gene; Distance is positive if the CpG is located downstream to the end of the gene; Distance is zero if the CpG is located within the gene boundaries
EnsemblID	GeneName	Chr	Start	End	Length	TN-DEG (log2FC)	DEG.FDR	DEG.Dir	CpG	Mapinfo	Dist to gene	TN-DM Zscore	CpG.Dir
ENSG00000271989	RP4-736L20.3	1	10489938	10490734	796	0.965947	0.00391035	Up	cg04113348	10510054	19320	3.66086	Hyper
ENSG00000175279	APITD1	1	10490159	10512210	22051	0.833424	2.68739e-33	Up	cg04113348	10510054	0	3.66086	Hyper
ENSG00000251503	APITD1-CORT	1	10490159	10512210	22051	0.875303	6.2888e-19	Up	cg04113348	10510054	0	3.66086	Hyper
ENSG00000241563	CORT	1	10509776	10511959	2183	-0.301929	0.0293441	Down	cg04113348	10510054	0	3.66086	Hyper
ENSG00000160049	DFFA	1	10516579	10532583	16004	-0.205733	0.000280573	Down	cg04113348	10510054	-6525	3.66086	Hyper
ENSG00000272078	RP4-734G22.3	1	10699298	10714390	15092	0.286239	0.0237279	Up	cg15490335	10723174	8784	-4.17541	Hypo
ENSG00000130940	CASZ1	1	10696661	10856707	160046	0.699945	1.28543e-12	Up	cg15490335	10723174	0	-4.17541	Hypo
ENSG00000227751	RP1-20B21.4	1	17733256	17733878	622	3.82923	3.39517e-07	Up	cg22614327	17750198	16320	-3.29577	Hypo
ENSG00000179051	RCC2	1	17733256	17766220	32964	0.997752	6.70382e-53	Up	cg22614327	17750198	0	-3.29577	Hypo
ENSG00000241318	RP11-47K11.2	1	92000223	92001150	927	-1.85453	9.76675e-09	Down	cg12403142	92012408	11258	-3.11053	Hypo
ENSG00000097046	CDC7	1	91966408	91991321	24913	1.70054	2.97057e-47	Up	cg12403142	92012408	21087	-3.11053	Hypo
ENSG00000116337	AMPD2	1	110158726	110174673	15947	0.305801	1.67231e-06	Up	cg00924017	110186027	11354	3.10628	Hyper
ENSG00000213366	GSTM2	1	110210644	110252171	41527	-1.05954	3.05573e-12	Down	cg00924017	110186027	-24617	3.10628	Hyper
ENSG00000231064	RP11-263K19.4	1	155166659	155175286	8627	1.32509	1.66048e-19	Up	cg15699386	155161211	-5448	-4.02409	Hypo
ENSG00000160766	GBAP1	1	155183616	155197214	13598	1.05076	8.48629e-24	Up	cg15699386	155161211	-22405	-4.02409	Hypo
ENSG00000163463	KRTCAP2	1	155141884	155145951	4067	0.777723	2.60661e-17	Up	cg15699386	155161211	15260	-4.02409	Hypo
ENSG00000273088	RP11-201K10.3	1	155141885	155159748	17863	3.37841	7.55647e-08	Up	cg15699386	155161211	1463	-4.02409	Hypo
ENSG00000163462	TRIM46	1	155145873	155157447	11574	1.61013	5.6652e-27	Up	cg15699386	155161211	3764	-4.02409	Hypo
ENSG00000185499	MUC1	1	155158300	155162707	4407	2.62579	7.08066e-48	Up	cg15699386	155161211	0	-4.02409	Hypo
ENSG00000169231	THBS3	1	155165379	155178842	13463	0.182407	0.0381758	Up	cg15699386	155161211	-4168	-4.02409	Hypo
ENSG00000173171	MTX1	1	155178490	155183615	5125	0.915016	1.5763e-32	Up	cg15699386	155161211	-17279	-4.02409	Hypo
ENSG00000273002	RP11-336K24.12	1	155948590	155952777	4187	1.07022	1.00844e-14	Up	cg12587087	155971907	19130	-3.74031	Hypo
ENSG00000116584	ARHGEF2	1	155916630	155976861	60231	0.209937	0.0136744	Up	cg12587087	155971907	0	-3.74031	Hypo
ENSG00000163479	SSR2	1	155978839	155990750	11911	0.662262	1.11877e-21	Up	cg12587087	155971907	-6932	-3.74031	Hypo
ENSG00000196189	SEMA4A	1	156117157	156147543	30386	0.733158	5.37533e-13	Up	cg06970220	156163860	16317	3.21424	Hyper
ENSG00000160785	SLC25A44	1	156163880	156182587	18707	0.637281	7.85091e-38	Up	cg06970220	156163860	-20	3.21424	Hyper
ENSG00000260238	PMF1-BGLAP	1	156182773	156213123	30350	0.578563	1.5145e-08	Up	cg06970220	156163860	-18913	3.21424	Hyper
ENSG00000160783	PMF1	1	156182784	156212874	30090	0.788128	2.51808e-26	Up	cg06970220	156163860	-18924	3.21424	Hyper
ENSG00000203706	SERTAD4-AS1	1	210404801	210407392	2591	-0.450466	0.000411544	Down	cg05723989	210407677	285	-3.26702	Hypo
ENSG00000082497	SERTAD4	1	210406144	210419976	13832	0.5332	4.39684e-05	Up	cg05723989	210407677	0	-3.26702	Hypo
ENSG00000116141	MARK1	1	220701568	220837803	136235	-1.25102	1.09685e-15	Down	cg19720265	220700883	-685	4.26982	Hyper
ENSG00000115306	SPTBN1	2	54683422	54896812	213390	-2.0996	1.19319e-141	Down	cg09404516	54832147	0	4.25795	Hyper
ENSG00000169604	ANTXR1	2	69240310	69476459	236149	0.305025	0.0256383	Up	cg24676755	69346341	0	-3.18793	Hypo
ENSG00000134107	BHLHE40	3	5020801	5027008	6207	0.604537	3.66185e-09	Up	cg12262069	5028410	1402	-4.27375	Hypo
ENSG00000235831	BHLHE40-AS1	3	4938493	5021646	83153	0.415593	2.88057e-05	Up	cg12262069	5028410	6764	-4.27375	Hypo
ENSG00000164054	SHISA5	3	48509197	48542259	33062	0.597888	2.58215e-20	Up	cg14494596	48542040	0	3.11626	Hyper
ENSG00000114268	PFKFB4	3	48555117	48599448	44331	1.32741	1.00158e-48	Up	cg14494596	48542040	-13077	3.11626	Hyper
ENSG00000177311	ZBTB38	3	141043055	141168634	125579	-0.580279	7.96479e-15	Down	cg27084654	141118615	0	3.5694	Hyper
ENSG00000169282	KCNAB1	3	155755490	156256545	501055	-1.82364	5.54401e-48	Down	cg15107869	156269381	12836	-3.51773	Hypo
ENSG00000240875	LINC00886	3	156465135	156534851	69716	-0.320378	0.0314259	Down	cg19430473	156468708	0	-3.13875	Hypo
ENSG00000145191	EIF2B5	3	183852826	184402546	549720	0.422461	8.07702e-20	Up	cg02931642	184320734	0	4.0848	Hyper
ENSG00000185619	PCGF3	4	699537	764428	64891	0.226157	0.000251157	Up	cg13956645	757385	0	-5.35212	Hypo
ENSG00000168993	CPLX1	4	778745	819986	41241	0.904806	1.35032e-08	Up	cg13956645	757385	-21360	-5.35212	Hypo
ENSG00000249592	RP11-440L14.1	4	756175	775637	19462	0.674629	4.02228e-06	Up	cg13956645	757385	0	-5.35212	Hypo
ENSG00000233799	AC139887.4	4	758275	758862	587	0.70286	0.0244511	Up	cg13956645	757385	-890	-5.35212	Hypo
ENSG00000185619	PCGF3	4	699537	764428	64891	0.226157	0.000251157	Up	cg26690744	757456	0	-5.42815	Hypo
ENSG00000168993	CPLX1	4	778745	819986	41241	0.904806	1.35032e-08	Up	cg26690744	757456	-21289	-5.42815	Hypo
ENSG00000249592	RP11-440L14.1	4	756175	775637	19462	0.674629	4.02228e-06	Up	cg26690744	757456	0	-5.42815	Hypo
ENSG00000233799	AC139887.4	4	758275	758862	587	0.70286	0.0244511	Up	cg26690744	757456	-819	-5.42815	Hypo
ENSG00000174130	TLR6	4	38825336	38858438	33102	0.516364	0.000134762	Up	cg02221520	38859706	1268	-5.90498	Hypo
ENSG00000197712	FAM114A1	4	38869298	38947360	78062	0.326655	2.14999e-06	Up	cg02221520	38859706	-9592	-5.90498	Hypo
ENSG00000177738	CTD-2201E18.3	5	43014516	43067521	53005	-0.238144	0.0237323	Down	cg05551979	43040548	0	3.41013	Hyper
ENSG00000272144	CTD-2035E11.5	5	43061497	43062543	1046	0.456307	0.000973737	Up	cg05551979	43040548	-20949	3.41013	Hyper
ENSG00000172262	ZNF131	5	43065278	43192123	126845	0.210121	0.000130396	Up	cg05551979	43040548	-24730	3.41013	Hyper
ENSG00000177738	CTD-2201E18.3	5	43014516	43067521	53005	-0.238144	0.0237323	Down	cg22055815	43040621	0	2.93114	Hyper
ENSG00000272144	CTD-2035E11.5	5	43061497	43062543	1046	0.456307	0.000973737	Up	cg22055815	43040621	-20876	2.93114	Hyper
ENSG00000172262	ZNF131	5	43065278	43192123	126845	0.210121	0.000130396	Up	cg22055815	43040621	-24657	2.93114	Hyper
ENSG00000197062	RP5-874C20.3	6	28234788	28245974	11186	-0.412354	7.32461e-14	Down	cg18675097	28227127	-7661	4.72262	Hyper
ENSG00000187626	ZKSCAN4	6	28212401	28227011	14610	0.199968	0.000126185	Up	cg18675097	28227127	116	4.72262	Hyper
ENSG00000189134	NKAPL	6	28227098	28228736	1638	-2.54462	2.24328e-88	Down	cg18675097	28227127	0	4.72262	Hyper
ENSG00000233823	RP3-443C4.2	6	152134411	152135314	903	2.30538	1.68377e-09	Up	cg21157690	152126895	-7516	3.09282	Hyper
ENSG00000091831	ESR1	6	151977826	152450754	472928	1.69383	9.13635e-16	Up	cg21157690	152126895	0	3.09282	Hyper
ENSG00000233823	RP3-443C4.2	6	152134411	152135314	903	2.30538	1.68377e-09	Up	cg17264271	152126938	-7473	3.13779	Hyper
ENSG00000091831	ESR1	6	151977826	152450754	472928	1.69383	9.13635e-16	Up	cg17264271	152126938	0	3.13779	Hyper
ENSG00000136273	HUS1	7	47735328	48019178	283850	0.268749	1.07538e-06	Up	cg26541218	47826387	0	-3.01971	Hypo
ENSG00000158683	PKD1L1	7	47814250	47988088	173838	-0.775586	1.11984e-08	Down	cg26541218	47826387	0	-3.01971	Hypo
ENSG00000164713	BRI3	7	97881691	97937162	55471	-0.258077	0.00111944	Down	cg03595580	97880848	-843	6.20347	Hyper
ENSG00000164713	BRI3	7	97881691	97937162	55471	-0.258077	0.00111944	Down	cg01877450	97915802	0	-2.93222	Hypo
ENSG00000006453	BAIAP2L1	7	97920963	98030380	109417	1.03765	2.51168e-29	Up	cg01877450	97915802	-5161	-2.93222	Hypo
ENSG00000185955	C7orf61	7	100054238	100061894	7656	-0.442079	0.0125887	Down	cg00376553	100073281	11387	5.14496	Hyper
ENSG00000166925	TSC22D4	7	100060982	100076902	15920	0.17408	0.0301576	Up	cg00376553	100073281	0	5.14496	Hyper
ENSG00000166924	NYAP1	7	100081550	100092422	10872	-1.65705	2.08278e-23	Down	cg00376553	100073281	-8269	5.14496	Hyper
ENSG00000106397	PLOD3	7	100849258	100861701	12443	0.581644	2.02176e-11	Up	cg02512860	100880751	19050	3.34445	Hyper
ENSG00000106400	ZNHIT1	7	100860949	100867471	6522	0.432243	9.91549e-07	Up	cg02512860	100880751	13280	3.34445	Hyper
ENSG00000106404	CLDN15	7	100875373	100882101	6728	-0.454239	1.03832e-06	Down	cg02512860	100880751	0	3.34445	Hyper
ENSG00000233705	SLC26A4-AS1	7	107294421	107302596	8175	-1.16431	0.000110764	Down	cg07686035	107300408	0	-3.40969	Hypo
ENSG00000091137	SLC26A4	7	107301080	107358254	57174	-0.950977	1.07538e-06	Down	cg07686035	107300408	-672	-3.40969	Hypo
ENSG00000254286	RP11-89K10.1	8	127570120	127725660	155540	0.829178	1.04673e-08	Up	cg16015285	127583661	0	-3.69852	Hypo
ENSG00000168672	FAM84B	8	127564687	127570638	5951	0.771007	5.64309e-14	Up	cg16015285	127583661	13023	-3.69852	Hypo
ENSG00000108175	ZMIZ1	10	80828792	81076276	247484	0.321601	5.16871e-05	Up	cg24982682	80853937	0	5.96373	Hyper
ENSG00000108175	ZMIZ1	10	80828792	81076276	247484	0.321601	5.16871e-05	Up	cg14530290	80853985	0	6.62363	Hyper
ENSG00000189319	FAM53B	10	126307861	126432838	124977	0.392959	5.54952e-06	Up	cg04330884	126339578	0	-6.04994	Hypo
ENSG00000182272	B4GALNT4	11	369796	382116	12320	1.95802	6.03817e-41	Up	cg01794156	397077	14961	-3.63793	Hypo
ENSG00000184363	PKP3	11	392614	404908	12294	1.19411	4.02219e-26	Up	cg01794156	397077	0	-3.63793	Hypo
ENSG00000185187	SIGIRR	11	405716	417455	11739	1.087	7.22495e-24	Up	cg01794156	397077	-8639	-3.63793	Hypo
ENSG00000185101	ANO9	11	417933	442011	24078	1.49169	7.88472e-30	Up	cg01794156	397077	-20856	-3.63793	Hypo
ENSG00000249086	AC051649.12	11	1885407	1887897	2490	-1.61289	0.0177519	Down	cg08148802	1903333	15436	2.90704	Hyper
ENSG00000214026	MRPL23	11	1968508	2005752	37244	0.783371	2.45745e-14	Up	cg03982897	1990108	0	5.62218	Hyper
ENSG00000226416	MRPL23-AS1	11	2004467	2011150	6683	-1.20997	7.47497e-08	Down	cg03982897	1990108	-14359	5.62218	Hyper
ENSG00000232987	AC051649.6	11	2012326	2014699	2373	-1.67852	1.51515e-06	Down	cg03982897	1990108	-22218	5.62218	Hyper
ENSG00000133816	MICAL2	11	12115543	12285334	169791	1.6649	5.1567e-65	Up	cg23044178	12136405	0	-6.58774	Hypo
ENSG00000173227	SYT12	11	66774249	66818334	44085	0.599092	0.00106466	Up	cg09218146	66836645	18311	-3.51145	Hypo
ENSG00000173156	RHOD	11	66824289	66839484	15195	1.11101	1.07905e-23	Up	cg09218146	66836645	0	-3.51145	Hypo
ENSG00000255606	AP000439.2	11	69253133	69259511	6378	0.704309	0.00466364	Up	cg08885142	69264296	4785	3.01194	Hyper
ENSG00000261347	AP000439.5	11	69282366	69284473	2107	1.78208	0.000297824	Up	cg08885142	69264296	-18070	3.01194	Hyper
ENSG00000257038	RP11-800A3.7	11	73018280	73020406	2126	-0.509696	0.000104135	Down	cg03958883	73020729	323	-3.65942	Hypo
ENSG00000171631	P2RY6	11	72975550	73009662	34112	1.48192	7.30191e-23	Up	cg03958883	73020729	11067	-3.65942	Hypo
ENSG00000170890	PLA2G1B	12	120759914	120765592	5678	0.446597	0.0385125	Up	cg12589972	120780838	15246	-6.45716	Hypo
ENSG00000135097	MSI1	12	120779133	120806983	27850	0.814628	0.00028412	Up	cg12589972	120780838	0	-6.45716	Hypo
ENSG00000139514	SLC7A1	13	30083547	30169825	86278	0.410382	0.000104135	Up	cg10752421	30107044	0	-3.99477	Hypo
ENSG00000136352	NKX2-1	14	36985602	36990354	4752	2.08836	0.031	Up	cg04224064	36992233	1879	4.90753	Hyper
ENSG00000182185	RAD51B	14	68286496	69196935	910439	-0.386124	0.00145266	Down	cg13803234	68830813	0	-4.28069	Hypo
ENSG00000258967	HMGN1P3	14	69354502	69354801	299	-0.520317	0.0177519	Down	cg12194055	69377332	22531	-5.25955	Hypo
ENSG00000072110	ACTN1	14	69340860	69446157	105297	-0.277432	0.00120278	Down	cg12194055	69377332	0	-5.25955	Hypo
ENSG00000246451	RP11-894P9.1	14	104148699	104150352	1653	-0.499813	7.0067e-05	Down	cg07110232	104164402	14050	3.16467	Hyper
ENSG00000270108	RP11-73M18.6	14	104153913	104154464	551	-0.809254	1.44625e-10	Down	cg07110232	104164402	9938	3.16467	Hyper
ENSG00000269910	RP11-73M18.10	14	104160853	104161387	534	-0.401805	7.25631e-05	Down	cg07110232	104164402	3015	3.16467	Hyper
ENSG00000269940	RP11-73M18.7	14	104160897	104161507	610	-0.497415	1.14856e-10	Down	cg07110232	104164402	2895	3.16467	Hyper
ENSG00000269958	RP11-73M18.8	14	104162690	104163500	810	-0.300961	0.000143559	Down	cg07110232	104164402	902	3.16467	Hyper
ENSG00000126214	KLC1	14	104028233	104167888	139655	-0.216438	4.50022e-05	Down	cg07110232	104164402	0	3.16467	Hyper
ENSG00000256500	RP11-73M18.2	14	104029299	104152261	122962	-0.449083	0.000398087	Down	cg07110232	104164402	12141	3.16467	Hyper
ENSG00000126215	XRCC3	14	104163946	104181841	17895	0.648587	2.7215e-14	Up	cg07110232	104164402	0	3.16467	Hyper
ENSG00000100711	ZFYVE21	14	104182067	104200005	17938	-0.392873	1.42976e-09	Down	cg07110232	104164402	-17665	3.16467	Hyper
ENSG00000260266	CTD-2311M21.2	15	74643109	74656961	13852	-1.87277	3.14975e-24	Down	cg18068537	74660088	3127	-3.05262	Hypo
ENSG00000261821	CTD-2311M21.3	15	74657776	74659391	1615	-1.17415	1.43863e-07	Down	cg18068537	74660088	697	-3.05262	Hypo
ENSG00000140459	CYP11A1	15	74630100	74660081	29981	-1.48381	7.60083e-22	Down	cg18068537	74660088	7	-3.05262	Hypo
ENSG00000187741	FANCA	16	89803957	89883065	79108	1.75301	7.81102e-46	Up	cg03036210	89904091	21026	3.85287	Hyper
ENSG00000204991	SPIRE2	16	89884587	89937727	53140	1.21566	1.43507e-25	Up	cg03036210	89904091	0	3.85287	Hyper
ENSG00000040633	PHF23	17	7138347	7143041	4694	0.333538	7.20876e-10	Up	cg15298719	7165255	22214	5.16944	Hyper
ENSG00000170296	GABARAP	17	7143333	7146089	2756	-0.162604	0.00618109	Down	cg15298719	7165255	19166	5.16944	Hyper
ENSG00000181885	CLDN7	17	7163222	7167302	4080	1.134	2.8217e-25	Up	cg15298719	7165255	0	5.16944	Hyper
ENSG00000181856	SLC2A4	17	7184986	7191576	6590	-4.35031	3.55735e-135	Down	cg15298719	7165255	-19731	5.16944	Hyper
ENSG00000179094	PER1	17	8043790	8059824	16034	-1.90985	4.52e-45	Down	cg04055490	8059012	0	4.01988	Hyper
ENSG00000263620	RP11-599B13.6	17	8054134	8066293	12159	4.2704	0.0177519	Up	cg04055490	8059012	0	4.01988	Hyper
ENSG00000220205	VAMP2	17	8062467	8066864	4397	-0.792886	3.21249e-26	Down	cg04055490	8059012	-3455	4.01988	Hyper
ENSG00000200463	SNORD118	17	8076772	8076905	133	3.1825	0.0235873	Up	cg04055490	8059012	-17760	4.01988	Hyper
ENSG00000108557	RAI1	17	17584787	17714767	129980	0.602735	1.26352e-13	Up	cg08129017	17728660	13893	5.1974	Hyper
ENSG00000072310	SREBF1	17	17713713	17740325	26612	1.25735	2.45722e-22	Up	cg08129017	17728660	0	5.1974	Hyper
ENSG00000175662	TOM1L2	17	17746828	17875736	128908	-0.261077	0.00491998	Down	cg08129017	17728660	-18168	5.1974	Hyper
ENSG00000120071	KANSL1	17	44107282	44302733	195451	-0.119276	0.0461076	Down	cg03417975	44259482	0	3.3211	Hyper
ENSG00000214401	KANSL1-AS1	17	44270942	44274089	3147	-0.555782	0.000137371	Down	cg03417975	44259482	-11460	3.3211	Hyper
ENSG00000141556	TBCD	17	80709940	80900724	190784	0.595777	7.80633e-17	Up	cg16555866	80830922	0	3.81708	Hyper
ENSG00000267519	MIR24-2	19	13945330	13947173	1843	-1.5918	5.83246e-33	Down	cg18576835	13944261	-1069	4.54754	Hyper
ENSG00000132003	ZSWIM4	19	13906274	13943044	36770	0.791296	1.18472e-18	Up	cg18576835	13944261	1217	4.54754	Hyper
ENSG00000130511	SSBP4	19	18529674	18545372	15698	0.654565	4.51168e-12	Up	cg22161383	18545441	69	-3.38205	Hypo
ENSG00000105655	ISYNA1	19	18545198	18549111	3913	0.979948	1.30456e-15	Up	cg22161383	18545441	0	-3.38205	Hypo
ENSG00000105656	ELL	19	18553473	18632937	79464	0.254529	2.77747e-06	Up	cg22161383	18545441	-8032	-3.38205	Hypo
ENSG00000130511	SSBP4	19	18529674	18545372	15698	0.654565	4.51168e-12	Up	cg25828334	18545568	196	-3.73814	Hypo
ENSG00000105655	ISYNA1	19	18545198	18549111	3913	0.979948	1.30456e-15	Up	cg25828334	18545568	0	-3.73814	Hypo
ENSG00000105656	ELL	19	18553473	18632937	79464	0.254529	2.77747e-06	Up	cg25828334	18545568	-7905	-3.73814	Hypo
ENSG00000130511	SSBP4	19	18529674	18545372	15698	0.654565	4.51168e-12	Up	cg02528768	18547358	1986	-5.0226	Hypo
ENSG00000105655	ISYNA1	19	18545198	18549111	3913	0.979948	1.30456e-15	Up	cg02528768	18547358	0	-5.0226	Hypo
ENSG00000105656	ELL	19	18553473	18632937	79464	0.254529	2.77747e-06	Up	cg02528768	18547358	-6115	-5.0226	Hypo
ENSG00000160299	PCNT	21	47744036	47865682	121646	0.298366	2.23397e-05	Up	cg21234538	47809043	0	-4.51829	Hypo
ENSG00000100106	TRIOBP	22	38093011	38172563	79552	-0.541674	1.50554e-16	Down	cg26028571	38172403	0	-6.01164	Hypo
ENSG00000100151	PICK1	22	38452318	38471708	19390	0.173739	0.0416187	Up	cg13868216	38484884	13176	-4.27901	Hypo
ENSG00000100156	SLC16A8	22	38474141	38480100	5959	0.606761	0.00113484	Up	cg13868216	38484884	4784	-4.27901	Hypo
ENSG00000128298	BAIAP2L2	22	38480896	38506677	25781	0.965488	2.46581e-06	Up	cg13868216	38484884	0	-4.27901	Hypo
ENSG00000184381	PLA2G6	22	38507502	38601697	94195	-0.24576	0.020708	Down	cg13868216	38484884	-22618	-4.27901	Hypo

[truncated: 10 more sheets: S.Data 11, S.Data 12, S.Data 13, S.Data 14, S.Data 15, S.Data 16, S.Data 17, S.Data 18, S.Data 19, S.Data 20]
