# Supplementary material for: Integrative multi-omic analysis identifies genetically influenced DNA methylation biomarkers for breast and prostate cancers
Source: Commun Biol. 2022 Jun 16;5:594. doi: 10.1038/s42003-022-03540-4 (PMC9203749; doi:10.1038/s42003-022-03540-4)
Supplement: Supplementary file 4 — Supplementary Data 21 [file 42003_2022_3540_MOESM4_ESM.xlsx]

## Sheet: Details
Supplementary Data 21: Iterative conditional analysis of the meQTL SNPs of BrCa CpGs identified in suggestive and novel regions
Note: Below are the list of CpGs present in suggestive and novel genomic regions. CpGs were analysed independently if there were no other CpGs identified with 1 Mb and analysed together if they were two or more CpGs within 1Mb.
Each sheet contains the results for the conditional analysis of the predictor meQTL SNPs of the CpGs. The names of the sheet refer to ID in the table below.
CpGs analysed independently							CpGs analysed together
ID	# Ind mSNPs	Chromsome	Cytoband				ID	CpGs	# Ind mSNPs	Chromsome	Cytoband
cg00376553	NA	7	7q22.1				C1_P3	cg13566436, cg20674490, cg05162523	6	1	1p36.11
cg00924017	4	1	1p13.3				C3_P2	cg15107869, cg19430473	4	3	3q25.31
cg02931642	3	3	3q27.1				C4_P2	cg13956645, cg26690744	4	4	4p16.3
cg03036210	2	16	16q24.3				C5_P2	cg05551979, cg22055815	3	5	5p12
cg03958883	6	11	11q13.4				C7_P2	cg03595580, cg01877450	1	7	7q21.3
cg04330884	1	1	1p36.22				C17_P2	cg15298719, cg04055490	1	17	17p13.1
cg05723989	1	1	1q32.2
cg07110232	1	14	14q32.33
cg07686035	2	7	7q22.3
cg08129017	2	17	17p11.2
cg09218146	2	11	11q13.2
cg09404516	2	2	2p16.2
cg10153349	2	11	11p15.2
cg10752421	1	13	13q12.3
cg12403142	2	1	1p22.1
cg14494596	6	3	3p21.31
cg16555866	4	17	17q25.3
cg17076667	1	10	10q26.11
cg18068537	3	15	15q24.1
cg18418242	2	7	7p14.1
cg19720265	2	1	1q41
cg21234538	1	21	21q22.3
cg22614327	2	1	1p36.13
cg23044178	3	11	11p15.3
cg24676755	3	2	2p13.3
cg26541218	2	7	7p12.3
cg27526649	1	1	1q32.2

## Sheet: cg00924017
SNP	GWASP	pC.Round1.Results	pC.Round2.Results	pC.Round3.Results	pC.Round4.Results
rs493972	0.001318	0.0211339	0.031745	0.0354672
rs620077	2.012e-05
rs115636764	0.0001246	0.00159788
rs1892041	0.005599	0.00716139	0.00798524

## Sheet: cg02931642
SNP	GWASP	pC.Round1.Results	pC.Round2.Results	pC.Round3.Results
rs35650984	0.003053	0.00934383
rs9870479	0.0006552
rs13081839	0.01241	0.0120825	0.0239959

## Sheet: cg03036210
SNP	GWASP	pC.Round1.Results	pC.Round2.Results
rs9282682	0.0003338
rs12446215	0.001757	0.00314191

## Sheet: cg03958883
SNP	GWASP	pC.Round1.Results	pC.Round2.Results	pC.Round3.Results	pC.Round4.Results	pC.Round5.Results	pC.Round6.Results
rs77383504	0.1122	0.0898694	0.052896	0.0195005
rs61893925	0.05967	0.0652336	0.20562	0.0656442	0.0520942	0.0359242
rs7116276	0.05946	0.0526646	0.0167903
rs11235541	0.3113	0.264675	0.16084	0.0765225	0.0449677
rs11602616	0.004447	0.00724005
rs11235743	0.002581

## Sheet: cg04330884
SNP	GWASP	pC.Round1.Results
rs7917674	5.814e-05

## Sheet: cg05723989
SNP	GWASP	pC.Round1.Results
rs10863816	0.000215

## Sheet: cg07110232
SNP	GWASP	pC.Round1.Results
rs7693	0.001779

## Sheet: cg07686035
SNP	GWASP	pC.Round1.Results	pC.Round2.Results
rs2299421	0.0006426
rs111432372	0.3058	0.0137937

## Sheet: cg08129017
SNP	GWASP	pC.Round1.Results	pC.Round2.Results
rs12943647	0.003284	0.00736638
rs7501812	0.0001525

[truncated: 23 more sheets: cg09218146, cg09404516, cg10153349, cg10752421, cg12403142, cg14494596, cg16555866, cg17076667, cg18068537, cg18418242, cg19720265, cg21234538, cg22614327, cg23044178, cg24676755, cg26541218, cg27526649, C1_P3, C3_P2, C4_P2 …]
