# Supplementary material for: Integrative multi-omic analysis identifies genetically influenced DNA methylation biomarkers for breast and prostate cancers
Source: Commun Biol. 2022 Jun 16;5:594. doi: 10.1038/s42003-022-03540-4 (PMC9203749; doi:10.1038/s42003-022-03540-4)
Supplement: Supplementary file 5 — Supplementary Data 22 [file 42003_2022_3540_MOESM5_ESM.xlsx]

## Sheet: Details
Supplementary Data 22: Iterative conditional analysis of the meQTL SNPs of PrCa CpGs identified in suggestive and novel regions
Note: Below are the list of CpGs present in suggestive and novel genomic regions. CpGs were analysed independently if there were no other CpGs identified with 1 Mb and analysed together if they were two or more CpGs within 1Mb.
Each sheet contains the results for the conditional analysis of the predictor meQTL SNPs of the CpGs. The names of the sheet refer to ID in the table below.
CpGs analysed independently							CpGs analysed together
CpG ID	# Ind mSNPs	Chromsome	Cytoband				ID	CpGs	# Ind mSNPs	Chromsome	Cytoband
cg01893731	1	20	20q13.12				C1_P3	cg13925011, cg03483626, cg07421287	2	1	1p13.3
cg04193160	1	1	1q42.13				C6_P2	cg01400884, cg15032142	1	6	6p22.1
cg05587400	3	10	10p15.1				C13_P2	cg09000832, cg13204699	4	13	13q14.2
cg08509172	3	19	19p13.11				C17_P8	cg14752965, cg14720773, cg27208169, cg06775073, cg17844831, cg19447962, cg10870160, cg08129017	7	17	17p11.2
cg13414270	1	2	2p21				C20_P4	cg09539538, cg07718903, cg15692360, cg26758396	6	20	20p12.3
cg13626863	NA	10	10q22.1
cg21675254	NA	12	12q24.11
cg21703322	1	11	11q23.1
cg22213837	2	7	7p22.3
cg22711792	3	1	1p32.3
cg23645199	1	2	2q37.1
cg24199006	NA	10	10q25.1
cg24542714	2	1	1p34.1
cg26045043	1	18	18q23

## Sheet: cg01893731
SNP	P	pC.Round1
rs6094202	0.0001939

## Sheet: cg04193160
SNP	P	pC.Round1
rs6426492	0.0003823

## Sheet: cg05587400
SNP	P	pC.Round1	pC.Round 2	pC.Round 3
rs150857516	0.01815	0.013376	0.010865
rs2890364	0.0007497
rs7913215	0.006121	0.00437231

## Sheet: cg08509172
SNP	P	pC.Round1	pC.Round 2	pC.Round 3
rs62122392	0.04276	0.0297526
rs10423449	2.778e-05
rs1860939	0.06946	0.0410137	0.0341285

## Sheet: cg13414270
SNP	P	pC.Round1
rs4953214	0.0003428

## Sheet: cg21703322
SNP	P	pC.Round1
rs2156580	0.000437

## Sheet: cg22213837
SNP	P	pC.Round1	pC.Round 2
rs12540534	0.02317	0.0191586
rs75975247	1.125e-06

## Sheet: cg22711792
SNP	P	pC.Round1	pC.Round 2	pC.Round 3
rs57637838	0.2722	0.155089	0.042363
rs2784128	2.272e-05
rs145147649	0.004188	0.0426236

## Sheet: cg23645199
SNP	P	pC.Round1
rs4973550	2.059e-06

[truncated: 7 more sheets: cg24542714, cg26045043, C1_P3, C6_P2, C13_P2, C17_P8, C20_P4]
