# Supplementary material for: Integrative multi-omic analysis identifies genetically influenced DNA methylation biomarkers for breast and prostate cancers
Source: Commun Biol. 2022 Jun 16;5:594. doi: 10.1038/s42003-022-03540-4 (PMC9203749; doi:10.1038/s42003-022-03540-4)
Supplement: Supplementary file 6 — Supplementary Data 23-34 [file 42003_2022_3540_MOESM6_ESM.xlsx]

## Sheet: S.Data 23
Supplementary Data 23: LD between selected meQTL SNPs of BrCa CpGs in genome-wide significant regions and genome-wide significant SNP
CpG	meQTL RSID	Genome-wide significant SNP RSID	LD	P value of genome-wide significant SNP
cg01794156	rs7126859	rs6597978	0.412	6.8e-11
cg02221520	rs73236616	rs6815814	0.88	6.13e-13
cg02528768	rs10408290	rs7258465	0.978	2.79e-28
cg03982897	rs184267	rs141532553	0.422	2.16e-13
cg04113348	rs61777208	rs56355612	0.477	7.05e-11
cg04224064	rs11623992	rs34289564	0.419	9.13e-14
cg07711192	rs7957807	rs12422552	0.484	3.62e-15
cg08148802	rs576603	rs1973765	0.836	9.71e-38
cg08885142	rs602124	rs676856	0.44	3.81e-22
cg09611620	rs17718640	rs6805189	0.556	4.6e-08
cg12589972	rs7294425	rs206966	0.432	3.785e-08
cg13868216	rs132972	rs4820318	0.447	1.03e-13
cg14373068	rs2089910	rs11041615	0.558	2.33e-22
cg14530290	rs1268974	rs719338	1	7.27e-36
cg15699386	rs4971059	rs3814316	0.936	2.59e-10
cg16015285	rs13249993	rs10096351	0.979	1.97e-64
cg17264271	rs1293936	rs851984	0.85	8.83e-19
cg18147280	rs2480785	rs2506889	0.908	2.38e-20
cg18576835	rs2594713	rs12162265	1	1.08e-08
cg18675097	rs13212562	rs13214023	0.942	1.01e-09
cg21157690	rs1293935	rs851984	0.903	8.83e-19
cg22161383	rs34171762	rs7258465	0.957	2.79e-28
cg24982682	rs753271	rs4564274	0.661	2.26e-10
cg25828334	rs28572537	rs10164319	1	4.58e-28
cg27084654	rs9853018	rs34207738	0.959	3.2e-15
cg03417975	rs538628	rs62064364	0.879	1.869e-11
cg12194055	rs79836233	rs74933543	0.494	1.975e-26
cg13803234	rs79902421	rs36028293	0.525	1.054-40

## Sheet: S.Data 24
Supplementary Data 24: LD between selected meQTL SNPs of PrCa CpGs in genome-wide significant regions and genome-wide significant SNP
CpG	meQTL RSID	Genome-wide significant SNP RSID	LD	P value of genome-wide significant SNP
cg00446123	rs4809319	rs6010986	1	9.73e-14
cg06098215	rs12783102	rs2926493	1	5.465e-73
cg06653796	rs6011016	rs6089953	1	1.35e-12
cg06696292	rs6999836	rs113252301	1	1.33e-17
cg08772003	rs2489741	rs4556473	1	4.39e-10
cg11343657	rs7904463	rs7076948	0.752	2e-23
cg11599830	rs41291969	rs7966139	1	7.8e-09
cg12413156	rs6062490	rs2297440	1	6.34e-14
cg14977069	rs3859579	rs6062298	1	1.74e-09
cg17101285	rs11835303	rs67236923	0.684	1.62e-08
cg20379007	rs17746508	rs902773	1	1.35e-31
cg20513976	rs909334	rs909333	1	2.49e-08
cg21201401	rs909334	rs909333	1	2.49e-08
cg22379213	rs6580706	rs7975527	1	4.027e-13
cg23288838	rs1606303	rs11135765	1	1.04e-58
cg03374695	rs2121630	rs10090154	0.431	3.36e-187
cg17098387	rs4646239	rs140793115	0.503	6.478e-38
cg23245481	rs7802541	rs34789614	0.94	1.628e-16
cg27227250	rs138500955	rs13417156	0.913	2.156e-16

## Sheet: S.Data 25
Supplementary Data 25: Pairwise overlap to identify common cross-cancer CpGs
Pairwise overlap results for meta-analysed i-MeWAS with TN-DM analyses (Figure 4a in Main text)
Analysis	DM CpGs	NULL	Proportion and significance of enrichment
			BrCa+PrCa i-MeWAS		BrCa TN-DM		PrCa TN-DM
			Prop	P	Prop	P	Prop	P
BrCa+PrCa i-MeWAS	2395	0.035	-	-	0.04	0.022	0.041	0.063
BrCa TN-DM	5541	0.081	0.093	0.019	-		0.111	3.842e-08
PrCa TN-DM	2633	0.038	0.045	0.063	0.053	7.988e-08	-	-
Pairwise overlap results for individual i-MeWAS with TN-DM analyses (Figure 4b in Main text)
Analysis	DM CpGs	Null	Proportion and significance of enrichment
			BrCa i-MeWAS		PrCa i-MeWAS		BrCa TN-DM		PrCa TN-DM
			Prop	P	Prop	P	Prop	P	Prop	P
BrCa i-MeWAS	1800	0.026	-	-	0.094	< 2.2E-16	0.031	0.019	0.028	0.25
PrCa i-MeWAS	1629	0.024	0.085	< 2.2E-16	-	-	0.032	0.000106	0.03	0.018
BrCa TN-DM	5541	0.081	0.095	0.016	0.108	6.41e-05	-	-	0.11	3.84e-08
PrCa TN-DM	2633	0.038	0.042	0.249	0.049	0.017	0.053	8e-08	-	-

## Sheet: S.Data 26
Supplementary Data 26: Most significant SNPs around the eight overlapping CpGs in BrCa and PrCa GWAS
Results from BrCa GWAS
CpG ID	SNP ID	CHR	Location of SNP	GWAS P Value
cg07421287	rs5776993	1	110222901	2.032e-07
cg24789467	rs6596100	5	132407058	7.742e-09
cg09205595	rs1044616	7	150502075	1.009e-05
cg26405020	rs77554484	15	91509215	1.284e-15
cg14918082	rs57275132	17	7201325	8.773e-06
cg08129017	rs187408367	17	17738860	7.741e-07
cg12413156	rs6062356	20	62879331	2.855e-06
cg20513976	rs6062356	20	62879331	2.855e-06
Results from PrCa GWAS
CpG ID	SNP ID	CHR	Location of SNP	GWAS P Value
cg07421287	rs2797527	1	111231499	1.56e-07
cg24789467	5:132398981	5	132398981	3.616e-05
cg09205595	rs150175139	7	150178015	6.703e-05
cg26405020	chr15_90762236_A_INDEL	15	90762235	1.059e-06
cg14918082	chr17_7803118_C_T	17	7803118	1.016e-16
cg08129017	rs11656665	17	17724789	6.169e-07
cg12413156	20:62374389	20	62374389	1.924e-24
cg20513976	20:62374389	20	62374389	1.924e-24
Rows in red indicate genome-wide significant SNPs

## Sheet: S.Data 27
Supplementary Data 27: Association results for the predictor SNPs of cg08129017 in breast cancer, prostate cancer, and meta-analysis
SNP	EA	Breast cancer		Prostate cancer		Meta-analysis of both cancers
		Beta	Passoc	Beta	Passoc	Beta	Passoc	Phet
rs72637380	T	0.0018	0.894	-0.0098	0.567	-0.003	0.8	0.595
rs7220753	C	-0.007	0.312	-0.005	0.575	-0.006	0.253	0.86
rs6502548	G	-0.007	0.315	-0.0051	57.4	-0.006	25	0.867
rs4985762	A	-0.0054	0.441	-0.005	0.577	-0.005	0.342	0.972
rs12943647	A	-0.0283	0.00328	NA	NA	-0.022	0.00359	0.295
rs4641803	T	0.0034	0.741	-0.0248	0.0596	-0.008	0.357	0.0918
rs8076273	C	0.0014	0.893	-0.0178	0.169	-0.006	0.457	0.247
rs12451886	C	0.0061	0.376	-0.0073	0.404	0.001	0.854	0.231
rs3785504	T	0.0016	0.818	-0.0005	0.957	0.001	0.881	0.849
rs10468464	T	0.0019	0.777	-0.0001	0.994	0.001	0.831	0.856
rs12948296	G	0.0012	0.863	-0.0008	0.926	0	0.934	0.856
rs17726858	G	0.0014	0.836	-0.0006	0.945	0.001	0.905	0.856
rs3826302	A	0.0014	0.834	-0.0006	0.945	0.001	0.905	0.856
rs3785503	A	0.0018	0.79	-0.0011	0.901	0.001	0.896	0.793
rs3785502	C	0.0014	0.84	-0.0006	0.945	0.001	0.905	0.856
rs2064060	C	0.0009	0.898	-0.0006	0.949	0	0.951	0.892
rs56069314	T	0.0012	0.856	-0.0008	0.924	0	0.934	0.856
rs56069989	C	0.0016	0.811	-0.0013	0.885	0.001	0.926	0.793
rs2221602	G	0.0014	0.831	0.0027	0.751	0.002	0.718	0.904
rs12452762	A	0.0022	0.854	0.0039	0.802	0.003	0.766	0.931
rs12165061	A	0.0024	0.845	0.0039	0.802	0.003	0.756	0.939
rs59236718	C	-0.0107	0.304	-0.0189	0.151	-0.014	0.0902	0.626
rs11656699	A	-0.0134	0.367	-0.0262	0.166	-0.018	0.117	0.594
rs9899634	A	-0.0212	0.000968	-0.0402	1.04e-06	-0.028	1.87e-08	0.0678
rs11657423	C	-0.021	0.00105	-0.0396	1.44e-06	-0.028	2.8e-08	0.0738
rs11078399	G	-0.0212	0.000942	-0.0402	1.03e-06	-0.028	1.87e-08	0.0678
rs4925116	G	-0.0211	0.000985	-0.0396	1.53e-06	-0.028	2.61e-08	0.0753
rs12952723	C	-0.0211	0.000999	-0.0394	1.64e-06	-0.028	2.84e-08	0.0785
rs11657130	C	-0.0216	0.000761	-0.0388	2.34e-06	-0.028	2.58e-08	0.0982
rs11652144	T	-0.0215	0.000817	-0.0389	2.24e-06	-0.028	2.65e-08	0.0944
rs1889018	A	-0.0216	0.000748	-0.0388	2.32e-06	-0.028	2.58e-08	0.0982
rs4925117	C	-0.0227	0.000438	-0.0398	1.51e-06	-0.029	1.19e-08	0.105
rs12938501	C	-0.0212	0.000953	-0.0392	1.92e-06	-0.028	2.88e-08	0.0836
rs12946746	C	-0.0218	0.000686	-0.038	3.68e-06	-0.028	3.16e-08	0.119
rs7359509	G	-0.0218	0.000686	-0.038	3.69e-06	-0.028	3.16e-08	0.119
rs3183702	G	-0.0238	0.000205	-0.0382	3.23e-06	-0.029	6.9e-09	0.166
rs2236513	C	-0.0239	0.000197	-0.0382	3.35e-06	-0.029	6.41e-09	0.169
rs4924822	G	-0.0239	0.000191	-0.0381	3.63e-06	-0.029	6.7e-09	0.172
rs9915776	G	-0.0238	0.000201	-0.0379	4.01e-06	-0.029	7.89e-09	0.175
rs1108648	A	-0.0242	0.000162	-0.0375	5.03e-06	-0.029	7.03e-09	0.201
rs7501812	A	-0.0243	0.000153	-0.0335	4.89e-05	-0.028	4.57e-08	0.38
rs1889014	T	-0.0219	0.000507	-0.0325	5.51e-05	-0.026	1.96e-07	0.302
rs3935505	G	0.0262	0.000267	0.0254	0.00554	0.026	5.02e-06	0.945

## Sheet: S.Data 28
Supplementary Data 28: BrCa CpGs found within 1Mb of known and novel BrCa risk loci
CpG ID	CHR	MAPINFO	Risk variants from GWAS used for imputation-based i-MeWAS present within 1Mb (167 risk variants)	Risk variants from updated GWAS present within 1Mb (189 risk variants)	Associated genes that were differentially expressed TN-DEG
cg04113348	1	10510054	rs616488	rs616488	APITD1-CORT
cg18147280	1	10574359	rs616488	rs616488
cg15490335	1	10723174	rs616488	rs616488	CASZ1
cg00924017	1	110186027	NA	rs5776993	AMPD2
cg15699386	1	155161211	rs4971059	rs4971059	MUC1
cg12587087	1	155971907	rs4971059	rs4971059	ARHGEF2, SSR2
cg24676755	2	69346341	NA	rs4602255	ANTXR1
cg20991420	2	173061715	rs2016394	rs2016394	ITGA6, DLX2-AS1
cg16444607	2	173061858	rs2016394	rs2016394	ITGA6, DLX2-AS1
cg12262069	3	5028410	rs6762644	rs6762644	ARL8B, BHLHE40
cg09611620	3	71545533	rs6805189	rs6805189
cg27084654	3	141118615	rs34207738	rs34207738	ZBTB38
cg15107869	3	156269381	NA	rs34052812
cg19430473	3	156468708	NA	rs34052812	LINC00886
cg02221520	4	38859706	rs6815814	rs6815814	FAM114A1
cg18675097	6	28227127	rs9257408	rs9257408	NKAPL
cg21157690	6	152126895	rs3757322, rs9397437, rs2747652	rs3757322, rs9397437, rs2747652	ESR1
cg17264271	6	152126938	rs3757322, rs9397437, rs2747652	rs3757322, rs9397437, rs2747652	ESR1
cg03595580	7	97880848	NA	rs79518236
cg01877450	7	97915802	NA	rs79518236	BRI3
cg02512860	7	100880751	rs71559437	rs71559437	CLDN15
cg16015285	8	127583661	rs13281615	rs13281615	FAM84B
cg24982682	10	80853937	rs704010	rs704010	ZMIZ1
cg14530290	10	80853985	rs704010	rs704010	ZMIZ1
cg01794156	11	397077	rs6597981	rs6597981	PKP3
cg14373068	11	1537765	rs6597981, rs3817198	rs6597981, rs3817198
cg08148802	11	1903333	rs3817198	rs3817198
cg03982897	11	1990108	rs3817198	rs3817198	MRPL23-AS1, MRPL23
cg08885142	11	69264296	rs554219, rs75915166	rs554219, rs75915166	AP000439.2
cg07711192	12	14426994	rs12422552	rs12422552	GRIN2B
cg20169823	12	116354837	rs1292011	rs1292011	TBX3
cg12589972	12	120780838	rs206966	rs206966	MSI1
cg04224064	14	36992233	rs2236007	rs2236007
cg13803234	14	68830813	rs2588809, rs999737	rs2588809, rs999737	RAD51B
cg12194055	14	69377332	rs2588809, rs999737	rs2588809, rs999737	ACTN1
cg03417975	17	44259482	rs2532263	rs2532263	KANSL1
cg18576835	19	13944261	rs78269692, rs2594714	rs78269692, rs2594714	ZSWIM4
cg22161383	19	18545441	rs4808801	rs4808801	ISYNA1
cg25828334	19	18545568	rs4808801	rs4808801	ISYNA1
cg02528768	19	18547358	rs4808801, rs2965183	rs4808801, rs2965183	ISYNA1
cg21234538	21	47809043	NA	rs9808759	PCNT
cg26028571	22	38172403	rs738321	rs738321	TRIOBP
cg13868216	22	38484884	rs738321	rs738321	BAIAP2L2

## Sheet: S.Data 29
Supplementary Data 29: PrCa CpGs found within 1Mb of known and novel PrCa risk loci
CpG ID	CHR	MAPINFO	Risk variants from GWAS used for imputation-based i-MeWAS present within 1Mb (146 variants)	Risk variants from updated GWAS present within 1Mb (178 variants)	Associated genes that were differentially expressed in TN-DEG
cg24542714	1	46669345	NA	rs544780844	LURAP1
cg08881019	1	156096178	NA	rs147847496, rs184104770	LMNA
cg21195376	1	204449827	rs4245739	rs138638958, rs4245739
cg17246140	2	43020264	rs1465618	rs1465618	HAAO
cg05986933	2	43020457	rs1465618	rs1465618	HAAO
cg27227250	2	62797865	rs721048	rs721048	TMEM17
cg25651505	2	85812023	rs10187424	rs10187424	VAMP5
cg26127425	2	238382343	rs2292884b	rs2292884b	COL6A3, MLPH
cg03190769	2	238382720	rs2292884b	rs2292884b	COL6A3, MLPH
cg03552293	3	113160183	rs7611694	rs7611694	CFAP44
cg24199400	3	113160430	rs7611694	rs7611694	CFAP44
cg11921736	3	113160437	rs7611694	rs7611694	CFAP44
cg07054641	3	113160554	rs7611694	rs7611694	CFAP44
cg20794824	3	170138205	rs10936632	rs10936632	CLDN11
cg26006951	5	1295988	rs2242652	rs2242652	TERT
cg07207982	6	34984930	rs9469899	rs9469899	ANKS1A
cg17454871	6	35150004	rs9469899	rs9469899	SCUBE3
cg17098387	6	160661939	rs9364554	rs9364554	SLC22A2
cg00684125	7	21209165	rs11452686, rs12155172	rs11452686, rs12155172
cg24803391	7	21209338	rs11452686, rs12155172	rs11452686, rs12155172
cg11352847	7	97841440	rs6465657	rs6465657	BHLHA15
cg23245481	7	97911938	rs6465657	rs6465657	BRI3
cg06696292	8	23536779	rs2928679	rs2928679	NKX3-1
cg23288838	8	23656074	rs2928679	rs2928679
cg03374695	8	127568328	rs12543663, rs10086908, rs183373024, rs16901979, rs620861, rs6983267, rs1447295	rs12543663, rs10086908, rs183373024, rs16901979, rs620861, rs6983267, rs1447295
cg17900199	10	1156548	rs141536087	rs141536087	WDR37
cg11343657	10	50991889	rs10993994	rs10993994	PARG, OGDHL
cg06098215	10	51575702	rs10993994	rs10993994
cg08772003	10	104629869	rs3850699	rs3850699	AS3MT
cg05509777	11	2322517	rs1881502, rs7127900	rs1881502, rs7127900
cg22210337	11	2322808	rs1881502, rs7127900	rs1881502, rs7127900
cg01607369	11	7598673	rs61890184	rs61890184	PPFIBP2
cg11566244	11	67351786	rs12785905	rs12785905	GSTP1
cg15234197	11	68924956	rs7931342	rs3918298, rs7931342
cg21909390	11	69019375	rs7931342	rs3918298, rs7931342	MYEOV
cg18498241	11	69286352	rs7931342	rs3918298, rs7931342
cg11599830	12	49504967	rs10875943	rs10875943
cg22379213	12	49688844	rs10875943	rs10875943
cg17101285	12	49725480	rs10875943	rs10875943	TROAP
cg20379007	12	53271818	rs902774	rs902774	KRT8
cg27006252	14	23391205	rs1004030	rs1004030
cg14918082	17	7833237	rs28441558	rs78378222, rs28441558
cg14542583	19	38886667	rs8102476	rs8102476	SPRED3
cg14977069	20	62367698	rs6062509	rs3787099, rs381331, rs6062509
cg06653796	20	62367805	rs6062509	rs3787099, rs381331, rs6062509
cg21201401	20	62367884	rs6062509	rs3787099, rs381331, rs6062509
cg00446123	20	62367888	rs6062509	rs3787099, rs381331, rs6062509
cg20513976	20	62367893	rs6062509	rs3787099, rs381331, rs6062509
cg12413156	20	62368256	rs6062509	rs3787099, rs381331, rs6062509

## Sheet: S.Data 30
Supplementary Data 30: Direction of influence of GWAS SNPs and the BrCa CpGs on BrCa
ProbeID	Hypo or Hyper	GWAS.SNP	GWAS.A1	GWAS.A2	GWAS.Freq	GWAS.Beta	GWAS.SE	GWAS.P	GWAS.N	Model.gid	Model.chr	Model.SNP	Model.Allele.A1	Model.Allele.A2	Model.Beta	Model.RSID	Consistency
cg18147280	Hypo	rs2480785	A	G	0.3061	-0.0614	0.0067	7.868e-20	228951	cg18147280	1	1:10569258	A	G	0.0633694	rs2480785	TRUE
cg15490335	Hypo	rs284300	G	C	0.1736	0.0356	0.0082	1.387e-05	228951	cg15490335	1	1:10709309	G	C	-0.000249357	rs284300	TRUE
cg15699386	Hypo	rs4971059	A	G	0.3632	0.0424	0.0064	4.825e-11	228951	cg15699386	1	1:155148781	A	G	-0.0446499	rs4971059	TRUE
cg05723989	Hypo	rs10863816	A	G	0.2945	-0.0261	0.007	0.000215	228951	cg05723989	1	1:210398242	A	G	0.0691339	rs10863816	TRUE
cg20991420	Hypo	rs6710032	A	G	0.0954	-0.0411	0.0108	0.0001482	228951	cg20991420	2	2:172389853	A	G	-0.0162833	rs6710032	FALSE
cg16444607	Hypo	rs116424990	T	G	0.1289	-0.0481	0.0093	2.649e-07	228951	cg16444607	2	2:172375233	T	G	5.73365e-06	rs116424990	TRUE
cg13956645	Hypo	rs6840352	G	A	0.253	0.029	0.0074	9.169e-05	228951	cg13956645	4	4:774574	G	A	-0.0113434	rs6840352	TRUE
cg26690744	Hypo	rs6840352	G	A	0.253	0.029	0.0074	9.169e-05	228951	cg26690744	4	4:774574	G	A	-0.0244125	rs6840352	TRUE
cg02221520	Hypo	rs73236616	A	G	0.1862	0.0452	0.008	1.386e-08	228951	cg02221520	4	4:38789675	A	G	-0.00321137	rs73236616	TRUE
cg18418242	Hypo	rs4050289	G	T	0.158	-0.0295	0.009	0.001115	228951	cg18418242	7	7:42489711	G	T	0.0308068	rs4050289	TRUE
cg26541218	Hypo	rs7797545	G	T	0.4936	-0.025	0.0064	0.000105	228951	cg26541218	7	7:47823298	G	T	0.0143203	rs7797545	TRUE
cg01877450	Hypo	rs62478240	T	C	0.1476	-0.0359	0.009	6.888e-05	228951	cg01877450	7	7:98039132	T	C	0.0964105	rs62478240	TRUE
cg07686035	Hypo	rs2299421	G	C	0.2994	-0.0236	0.0069	0.0006426	228951	cg07686035	7	7:106946195	G	C	0.0207136	rs2299421	TRUE
cg17076667	Hypo	rs196326	G	C	0.7881	-0.0289	0.0076	0.0001395	228951	cg17076667	10	10:121429762	G	C	0.128343	rs196326	TRUE
cg01794156	Hypo	rs11246310	C	G	0.6939	0.0348	0.0071	9.985e-07	228951	cg01794156	11	11:782563	C	G	0.00508556	rs11246310	FALSE
cg14373068	Hypo	rs6597978	C	G	0.569	0.0422	0.0065	6.796e-11	228951	cg14373068	11	11:817286	C	G	-0.0229762	rs6597978	TRUE
cg23044178	Hypo	rs1159649	G	C	0.3216	-0.0259	0.0074	0.0004375	228951	cg23044178	11	11:12135604	G	C	0.155477	rs1159649	TRUE
cg07711192	Hypo	rs7957807	A	G	0.5543	-0.0296	0.0063	2.49e-06	228951	cg07711192	12	12:14405600	A	G	0.0945778	rs7957807	TRUE
cg12589972	Hypo	rs1183781	G	T	0.1284	-0.0324	0.0094	0.0005614	228951	cg12589972	12	12:120679926	G	T	0.0205349	rs1183781	TRUE
cg10752421	Hypo	rs3783256	C	T	0.6369	-0.0245	0.0068	0.0003243	228951	cg10752421	13	13:30107388	C	T	0.0134687	rs3783256	TRUE
cg02528768	Hypo	rs8105994	C	T	0.3459	-0.0722	0.0065	2.872e-28	228951	cg02528768	19	19:18593553	C	T	0.0170232	rs8105994	TRUE
cg21234538	Hypo	rs9808759	C	T	0.9253	-0.0597	0.0118	3.987e-07	228951	cg21234538	21	21:47780223	C	T	0.0535077	rs9808759	TRUE
cg00924017	Hyper	rs620077	T	C	0.9121	0.0495	0.0116	2.012e-05	228951	cg00924017	1	1:110218716	T	C	0.139666	rs620077	TRUE
cg06970220	Hyper	rs2886070	A	G	0.6304	-0.0287	0.0065	8.805e-06	228951	cg06970220	1	1:155973971	A	G	0.0183598	rs2886070	FALSE
cg19720265	Hyper	rs35327085	G	A	0.2406	0.0299	0.0073	4.755e-05	228951	cg19720265	1	1:220684106	G	A	0.0378374	rs35327085	TRUE
cg02931642	Hyper	rs9870479	A	G	0.711	-0.0242	0.0071	0.0006552	228951	cg02931642	3	3:184432769	A	G	-0.0202428	rs9870479	TRUE
cg05551979	Hyper	rs36048737	T	G	0.1011	-0.0374	0.0108	0.0005328	228951	cg05551979	5	5:43024494	T	G	-0.0376382	rs36048737	TRUE
cg22055815	Hyper	rs316411	A	G	0.5807	-0.0269	0.0066	4.982e-05	228951	cg22055815	5	5:43097074	A	G	-0.0268558	rs316411	TRUE
cg03595580	Hyper	rs903592	T	C	0.2546	-0.0319	0.0072	8.172e-06	228951	cg03595580	7	7:97874094	T	C	-0.0478981	rs903592	TRUE
cg02512860	Hyper	rs4729764	A	G	0.7173	-0.0224	0.0069	0.001125	228951	cg02512860	7	7:101581777	A	G	-0.0333963	rs4729764	TRUE
cg08129017	Hyper	rs7501812	A	G	0.6316	-0.0243	0.0064	0.0001525	228951	cg08129017	17	17:17750907	A	G	-0.0602216	rs7501812	TRUE
cg18576835	Hyper	rs2594714	A	G	0.2343	-0.0427	0.0075	1.076e-08	228951	cg18576835	19	19:13954571	A	G	-0.0144444	rs2594714	TRUE

## Sheet: S.Data 31
Supplementary Data 31: Direction of influence of GWAS SNPs and the PrCa CpGs on PrCa
ProbeID	Hypo or Hyper	Gene	GWAS.SNP	GWAS.A1	GWAS.A2	GWAS.Freq	GWAS.Beta	GWAS.SE	GWAS.P	GWAS.N	Model.gid	Model.chr	Model.SNP	Model.Allele.A1	Model.Allele.A0	Model.Beta	Model.RSID	Consistency
cg25651505	Hypo	VAMP5	rs60012532	A	C	0.6916	0.0622	0.0086	6.55e-13	140306	cg25651505	2	2:85752474	A	C	0.0043653	rs60012532	FALSE
cg26006951	Hypo	TERT	rs402286	C	G	0.558	-0.0114	0.0085	0.1802	140306	cg26006951	5	5:684640	C	G	-0.0156742	rs402286	FALSE
cg22711792	Hypo	DMRTA2	rs2784128	T	C	0.5397	-0.0342	0.0081	2.272e-05	140306	cg22711792	1	1:50862183	T	C	0.015803	rs2784128	TRUE
cg21195376	Hypo	PIK3C2B	rs4245739	A	C	0.7379	0.0924	0.0091	3.168e-24	140306	cg21195376	1	1:204518842	A	C	-0.00140616	rs4245739	TRUE
cg13414270	Hypo	LINC01121	rs4953214	C	G	0.2678	0.0343	0.0096	0.0003428	140306	cg13414270	2	2:45467969	C	G	-0.0677918	rs4953214	TRUE
cg27227250	Hypo	TMEM17;EHBP1	rs7596223	T	C	0.5465	-0.0654	0.008	3.495e-16	140306	cg27227250	2	2:62797500	T	C	0.068573	rs7596223	TRUE
cg26127425	Hypo	COL6A3;MLPH	rs6729659	T	C	0.7709	-0.055	0.0094	4.52e-09	140306	cg26127425	2	2:238385126	T	C	0.0912854	rs6729659	TRUE
cg03190769	Hypo	COL6A3;MLPH	rs72620824	A	G	0.2014	0.0671	0.0098	7.271e-12	140306	cg03190769	2	2:238381083	A	G	-0.005419	rs72620824	TRUE
cg17098387	Hypo	SLC22A2	rs4646239	T	C	0.903	-0.1358	0.0132	6.46e-25	140306	cg17098387	6	6:160646232	T	C	0.0275371	rs4646239	TRUE
cg11352847	Hypo	BHLHA15	rs58823769	A	G	0.2867	0.0334	0.0089	0.00018	140306	cg11352847	7	7:97634963	A	G	-0.00337117	rs58823769	TRUE
cg05587400	Hypo	GDI2	rs2890364	A	G	0.2228	0.0319	0.0095	0.0007497	140306	cg05587400	10	10:5833748	A	G	-0.105082	rs2890364	TRUE
cg11343657	Hypo	OGDHL;PARG	rs7908767	T	C	0.0953	-0.0293	0.0146	0.04464	140306	cg11343657	10	10:50610214	T	C	0.0550897	rs7908767	TRUE
cg14918082	Hypo	KCNAB3;TRAPPC1	rs12950912	A	G	0.2623	0.0473	0.01	2.119e-06	140306	cg14918082	17	17:7845647	A	G	-0.328062	rs12950912	TRUE
cg14752965	Hypo	SMCR2	rs4925095	A	G	0.4953	-0.037	0.0079	2.76e-06	140306	cg14752965	17	17:17569286	A	G	0.0299542	rs4925095	TRUE
cg10870160	Hypo	RAI1	rs7224617	T	G	0.4854	0.0349	0.0079	1.037e-05	140306	cg10870160	17	17:17600579	T	G	-0.0184843	rs7224617	TRUE
cg26045043	Hypo	ZNF236	rs609684	A	G	0.3457	0.036	0.0084	1.709e-05	140306	cg26045043	18	18:74610875	A	G	-0.00133951	rs609684	TRUE
cg14542583	Hypo	SPRED3	rs12978031	C	G	0.7093	0.0588	0.009	7.707e-11	140306	cg14542583	19	19:38715972	C	G	-0.00475961	rs12978031	TRUE
cg24542714	Hyper	LURAP1;POMGNT1	rs56737734	T	C	0.6099	-0.0373	0.0083	6.42e-06	140306	cg24542714	1	1:46817949	T	C	-0.00834522	rs56737734	TRUE
cg08881019	Hyper	LMNA	rs78261031	A	G	0.0637	0.0707	0.017	3.328e-05	140306	cg08881019	1	1:156112470	A	G	0.179044	rs78261031	TRUE
cg17246140	Hyper	HAAO	rs3772063	A	G	0.2534	0.0407	0.0091	8.325e-06	140306	cg17246140	2	2:43017095	A	G	0.00714495	rs3772063	TRUE
cg05986933	Hyper	HAAO	rs2278581	A	G	0.2528	0.0409	0.0091	7.554e-06	140306	cg05986933	2	2:43020914	A	G	0.00224024	rs2278581	TRUE
cg07207982	Hyper	ANKS1A	rs6939132	A	G	0.1809	0.0412	0.0103	6.569e-05	140306	cg07207982	6	6:35132049	A	G	0.0129229	rs6939132	TRUE
cg22213837	Hyper	DNAAF5	rs75975247	T	C	0.7956	-0.0498	0.0102	1.125e-06	140306	cg22213837	7	7:820526	T	C	-0.00913601	rs75975247	TRUE
cg11566244	Hyper	GSTP1	rs7104580	T	C	0.3399	0.0338	0.0084	5.388e-05	140306	cg11566244	11	11:67356002	T	C	0.0111388	rs7104580	TRUE
cg15234197	Hyper	LOC338694	rs4265599	A	T	0.6195	0.1298	0.0082	3.064e-56	140306	cg15234197	11	11:68981066	A	T	0.00195535	rs4265599	TRUE
cg27006252	Hyper	PRMT5-AS1	rs35961314	A	C	0.4227	0.0294	0.008	0.0002394	140306	cg27006252	14	14:23382032	A	C	0.0193987	rs35961314	TRUE
cg19447962	Hyper	RAI1	rs12952237	A	G	0.4626	-0.0363	0.0079	4.879e-06	140306	cg19447962	17	17:17557585	A	G	-0.0175715	rs12952237	TRUE
cg08129017	Hyper	SREBF1	rs11078399	A	G	0.3625	0.0402	0.0082	1.032e-06	140306	cg08129017	17	17:17728983	A	G	0.104342	rs11078399	TRUE
cg01893731	Hyper	SPINT4	rs6094202	T	C	0.5819	0.03	0.008	0.0001939	140306	cg01893731	20	20:44337792	T	C	0.0131517	rs6094202	TRUE

## Sheet: S.Data 32
Supplementary Data 32: BrCa CpGs associated druggable genes identified from DGIdb
search_term	match_term	match_type	category	sources
ACADVL	ACADVL	Definite	ENZYME	HumanProteinAtlas
ACTN1	ACTN1	Definite	DRUGGABLE GENOME	HingoraniCasas
AMPD2	AMPD2	Definite	DRUGGABLE GENOME	RussLampel|HopkinsGroom|HingoraniCasas
AMPD2	AMPD2	Definite	ENZYME	HumanProteinAtlas
ANTXR1	ANTXR1	Definite	DRUGGABLE GENOME	RussLampel
ANTXR1	ANTXR1	Definite	CELL SURFACE	GO
ANTXR1	ANTXR1	Definite	EXTERNAL SIDE OF PLASMA MEMBRANE	GO
APITD1	CENPS	Ambiguous	DNA REPAIR	GO
ARHGEF2	ARHGEF2	Definite	TRANSCRIPTION FACTOR BINDING	GO
ARHGEF2	ARHGEF2	Definite	KINASE	Pharos
BAIAP2L1	BAIAP2L1	Definite	KINASE	Pharos
CASZ1	CASZ1	Definite	TRANSCRIPTION FACTOR	Pharos
CD151	CD151	Definite	DRUGGABLE GENOME	HingoraniCasas
CD151	CD151	Definite	CELL SURFACE	HumanProteinAtlas|GO
CD151	CD151	Definite	TRANSPORTER	HumanProteinAtlas
CD34	CD34	Definite	DRUGGABLE GENOME	HingoraniCasas
CD34	CD34	Definite	EXTERNAL SIDE OF PLASMA MEMBRANE	GO
CD34	CD34	Definite	TRANSCRIPTION FACTOR BINDING	GO
CD34	CD34	Definite	KINASE	Pharos
CDC7	CDC7	Definite	DRUGGABLE GENOME	RussLampel|HingoraniCasas
CDC7	CDC7	Definite	SERINE THREONINE KINASE	dGene|GO
CDC7	CDC7	Definite	KINASE	dGene|GO|Pharos
CDC7	CDC7	Definite	ENZYME	GuideToPharmacology
CORT	CORT	Definite	DRUGGABLE GENOME	HingoraniCasas
CTDNEP1	CTDNEP1	Definite	PROTEIN PHOSPHATASE	GO
CYP11A1	CYP11A1	Definite	DRUGGABLE GENOME	RussLampel|HingoraniCasas|HopkinsGroom
CYP11A1	CYP11A1	Definite	CYTOCHROME P450	HopkinsGroom
CYP11A1	CYP11A1	Definite	ENZYME	GuideToPharmacology|Pharos
DEAF1	DEAF1	Definite	DRUGGABLE GENOME	HingoraniCasas
DEAF1	DEAF1	Definite	TRANSCRIPTION FACTOR	Pharos
DRD4	DRD4	Definite	G PROTEIN COUPLED RECEPTOR	HopkinsGroom|dGene|GuideToPharmacology
DRD4	DRD4	Definite	DRUGGABLE GENOME	HopkinsGroom|HingoraniCasas|RussLampel
ELL	ELL	Definite	CLINICALLY ACTIONABLE	FoundationOneGenes|CarisMolecularIntelligence
ESR1	ESR1	Definite	DRUGGABLE GENOME	RussLampel|HopkinsGroom|HingoraniCasas
ESR1	ESR1	Definite	NUCLEAR HORMONE RECEPTOR	BaderLabGenes|HopkinsGroom|dGene|GuideToPharmacology|GO
ESR1	ESR1	Definite	CLINICALLY ACTIONABLE	MskImpact|FoundationOneGenes|CarisMolecularIntelligence|Oncomine|Tempus
ESR1	ESR1	Definite	DRUG RESISTANCE	COSMIC|CIViC
ESR1	ESR1	Definite	TRANSCRIPTION FACTOR BINDING	GO
ESR1	ESR1	Definite	KINASE	Pharos
ESR1	ESR1	Definite	TRANSCRIPTION FACTOR	Pharos
FANCA	FANCA	Definite	CLINICALLY ACTIONABLE	MskImpact|FoundationOneGenes|CarisMolecularIntelligence|Oncomine|Tempus
FANCA	FANCA	Definite	DNA REPAIR	GO
GBAP1	GBAP1	Definite	DRUGGABLE GENOME	RussLampel
GRIN2B	GRIN2B	Definite	DRUGGABLE GENOME	HopkinsGroom|RussLampel|HingoraniCasas
GRIN2B	GRIN2B	Definite	ION CHANNEL	GuideToPharmacology|Pharos
GRIN2B	GRIN2B	Definite	CELL SURFACE	GO
GSTM2	GSTM2	Definite	DRUGGABLE GENOME	HingoraniCasas
GSTM2	GSTM2	Definite	ENZYME	Pharos
HUS1	HUS1	Definite	DNA REPAIR	GO
HUS1	HUS1	Definite	KINASE	Pharos
IRF7	IRF7	Definite	KINASE	Pharos
IRF7	IRF7	Definite	TRANSCRIPTION FACTOR	Pharos
ISYNA1	ISYNA1	Definite	ENZYME	Pharos
ITGA6	ITGA6	Definite	DRUGGABLE GENOME	HopkinsGroom|HingoraniCasas|RussLampel
ITGA6	ITGA6	Definite	CELL SURFACE	HumanProteinAtlas|GO
ITGA6	ITGA6	Definite	TRANSPORTER	HumanProteinAtlas
KCNAB1	KCNAB1	Definite	DRUGGABLE GENOME	RussLampel|HopkinsGroom
KCNAB1	KCNAB1	Definite	ION CHANNEL	Pharos
KCNAB3	KCNAB3	Definite	DRUGGABLE GENOME	RussLampel|HopkinsGroom
KCNAB3	KCNAB3	Definite	ION CHANNEL	IDG|Pharos
KRTCAP2	KRTCAP2	Definite	ENZYME	Pharos
MAGEF1	MAGEF1	Definite	ENZYME	Pharos
MARK1	MARK1	Definite	DRUGGABLE GENOME	HingoraniCasas|RussLampel|HopkinsGroom
MARK1	MARK1	Definite	KINASE	HopkinsGroom|IDG|dGene|Pharos
MARK1	MARK1	Definite	ENZYME	HumanProteinAtlas|GuideToPharmacology
MARK1	MARK1	Definite	SERINE THREONINE KINASE	dGene|GO
MICAL2	MICAL2	Definite	DRUGGABLE GENOME	HopkinsGroom
MUC1	MUC1	Definite	DRUGGABLE GENOME	HingoraniCasas
MUC1	MUC1	Definite	CLINICALLY ACTIONABLE	FoundationOneGenes|CarisMolecularIntelligence
MUC1	MUC1	Definite	ENZYME	Pharos
NKX2-1	NKX2-1	Definite	CLINICALLY ACTIONABLE	MskImpact|FoundationOneGenes|CarisMolecularIntelligence|Tempus
NKX2-1	NKX2-1	Definite	TRANSCRIPTION FACTOR COMPLEX	GO
NKX2-1	NKX2-1	Definite	TRANSCRIPTION FACTOR BINDING	GO
NKX2-1	NKX2-1	Definite	TRANSCRIPTION FACTOR	Pharos
NYAP1	NYAP1	Definite	KINASE	Pharos
P2RY6	P2RY6	Definite	G PROTEIN COUPLED RECEPTOR	HopkinsGroom|dGene|GuideToPharmacology|GO
P2RY6	P2RY6	Definite	DRUGGABLE GENOME	HopkinsGroom|RussLampel|HingoraniCasas
P2RY6	P2RY6	Definite	ION CHANNEL	Pharos
PCNT	PCNT	Definite	KINASE	Pharos
PER1	PER1	Definite	CLINICALLY ACTIONABLE	FoundationOneGenes|CarisMolecularIntelligence
PER1	PER1	Definite	TRANSCRIPTION FACTOR	Pharos
PER1	PER1	Definite	NUCLEAR HORMONE RECEPTOR	Pharos
PFKFB4	PFKFB4	Definite	ENZYME	Pharos
PFKFB4	PFKFB4	Definite	KINASE	Pharos
PICK1	PICK1	Definite	KINASE	Pharos
PICK1	PICK1	Definite	TRANSPORTER	Pharos
PIDD	PIDD1	Definite	KINASE	Pharos
PIDD	PIDD1	Definite	TRANSCRIPTION FACTOR	Pharos
PKD1L1	PKD1L1	Definite	TRANSPORTER	HumanProteinAtlas
PKD1L1	PKD1L1	Definite	ION CHANNEL	Pharos
PLA2G1B	PLA2G1B	Definite	DRUGGABLE GENOME	RussLampel|HingoraniCasas|HopkinsGroom
PLA2G1B	PLA2G1B	Definite	PHOSPHOLIPASE	HopkinsGroom
PLA2G1B	PLA2G1B	Definite	ENZYME	GuideToPharmacology|Pharos
PLA2G1B	PLA2G1B	Definite	CELL SURFACE	GO
PLA2G6	PLA2G6	Definite	DRUGGABLE GENOME	HingoraniCasas
PLA2G6	PLA2G6	Definite	ENZYME	GuideToPharmacology|Pharos
PLOD3	PLOD3	Definite	ENZYME	HumanProteinAtlas|Pharos
PMF1	PMF1	Definite	TRANSCRIPTION FACTOR COMPLEX	GO
PMS2P1	PMS2P1	Definite	DRUGGABLE GENOME	RussLampel
PMS2P1	PMS2P1	Definite	KINASE	GO|Pharos
PNPLA2	PNPLA2	Definite	ENZYME	HumanProteinAtlas|Pharos
PTDSS2	PTDSS2	Definite	ENZYME	Pharos
RAD51B	RAD51B	Definite	CLINICALLY ACTIONABLE	MskImpact|FoundationOneGenes|CarisMolecularIntelligence|Oncomine|Tempus
RAD51B	RAD51B	Definite	DNA REPAIR	GO
RELT	RELT	Definite	DRUGGABLE GENOME	HingoraniCasas
RHD	RHD	Definite	DRUGGABLE GENOME	HingoraniCasas|RussLampel
RHOD	RHOD	Definite	KINASE	Pharos
RIT1	RIT1	Definite	CLINICALLY ACTIONABLE	MskImpact|Tempus
SCGB1C1	SCGB1C1	Definite	DRUGGABLE GENOME	HingoraniCasas
SLC16A8	SLC16A8	Definite	DRUGGABLE GENOME	RussLampel
SLC16A8	SLC16A8	Definite	TRANSPORTER	GuideToPharmacology|Pharos
SLC25A44	SLC25A44	Definite	DRUGGABLE GENOME	RussLampel
SLC25A44	SLC25A44	Definite	TRANSPORTER	GuideToPharmacology
SLC26A4	SLC26A4	Definite	TRANSPORTER	HumanProteinAtlas|GuideToPharmacology|Pharos
SLC2A4	SLC2A4	Definite	DRUGGABLE GENOME	RussLampel|HingoraniCasas
SLC2A4	SLC2A4	Definite	TRANSPORTER	HumanProteinAtlas|GuideToPharmacology|Pharos
SLC2A4	SLC2A4	Definite	EXTERNAL SIDE OF PLASMA MEMBRANE	GO
SLC7A1	SLC7A1	Definite	DRUGGABLE GENOME	RussLampel
SLC7A1	SLC7A1	Definite	TRANSPORTER	GuideToPharmacology|Pharos
SLC7A1	SLC7A1	Definite	EXTERNAL SIDE OF PLASMA MEMBRANE	GO
SREBF1	SREBF1	Definite	DRUG RESISTANCE	GO
SREBF1	SREBF1	Definite	NUCLEAR HORMONE RECEPTOR	GO
SREBF1	SREBF1	Definite	TRANSCRIPTION FACTOR	Pharos
SSR2	SSR2	Definite	DRUGGABLE GENOME	HingoraniCasas
TBX3	TBX3	Definite	CLINICALLY ACTIONABLE	MskImpact|FoundationOneGenes|Tempus
TBX3	TBX3	Definite	TRANSCRIPTION FACTOR	Pharos
TGFBR3	TGFBR3	Definite	DRUGGABLE GENOME	HingoraniCasas
TGFBR3	TGFBR3	Definite	CELL SURFACE	GO
TGFBR3	TGFBR3	Definite	EXTERNAL SIDE OF PLASMA MEMBRANE	GO
THBS3	THBS3	Definite	DRUGGABLE GENOME	HingoraniCasas
TLR6	TLR6	Definite	DRUGGABLE GENOME	HingoraniCasas
TMEM102	TMEM102	Definite	CELL SURFACE	GO
TRIM46	TRIM46	Definite	B30_2 SPRY DOMAIN	HopkinsGroom
TRIM46	TRIM46	Definite	DRUGGABLE GENOME	HopkinsGroom
UBQLN4	UBQLN4	Definite	DNA REPAIR	GO
UFSP1	UFSP1	Definite	PROTEASE	dGene
VAMP2	VAMP2	Definite	DRUGGABLE GENOME	HingoraniCasas|HingoraniCasas
WNT3	WNT3	Definite	DRUGGABLE GENOME	HingoraniCasas
WNT3	WNT3	Definite	TRANSCRIPTION FACTOR	Pharos
XRCC3	XRCC3	Definite	CLINICALLY ACTIONABLE	Tempus
XRCC3	XRCC3	Definite	DNA REPAIR	GO
ZMIZ1	ZMIZ1	Definite	KINASE	Pharos
ZMIZ1	ZMIZ1	Definite	TRANSCRIPTION FACTOR	Pharos

[truncated: 2 more sheets: S.Data 33, S.Data 34]
